# Supplementary material for: Neonatal expression of human FMRP isoform corrects cortical deficits and improves behavior in a mouse model of fragile X syndrome
Source: Mol Ther Nucleic Acids. 2026 Jun 12;37(3):102981. doi: 10.1016/j.omtn.2026.102981 (PMC13320503; doi:10.1016/j.omtn.2026.102981)
Supplement: Table S1. Statistics for Figure 1 [file mmc2.xlsx]

## Sheet: Sheet1
Statistics for Figure 1C: FMRP protein levels/P70 AuC
ANOVA table	SS	DF	MS	F (DFn, DFd)	P value
Treatment	4.955	3	1.652	F (3, 8) = 23.24	P=0.0003
Residual	0.5685	8	0.07106
Total	5.524	11
Tukey's multiple comparisons test	Mean diff.	95.00% CI of diff	Individual P Value
WT veh vs. KO veh	0.9724	0.2754 to 1.669	0.009
WT veh vs. KO 1e11	0.7218	0.02480 to 1.419	0.0426
WT veh vs. KO 3e11	-0.6692	-1.366 to 0.02781	0.0599
KO veh vs. KO 1e11	-0.2506	-0.9476 to 0.4464	0.6708
KO veh vs. KO 3e11	-1.642	-2.339 to -0.9446	0.0003
KO 1e11 vs. KO 3e11	-1.391	-2.088 to -0.6940	0.001
Statistics for Figure 1D: FMRP protein levels/P70 FC
ANOVA table	SS	DF	MS	F (DFn, DFd)	P value
Treatment	1.47	3	0.49	F (3, 8) = 5.836	P=0.0206
Residual	0.6716	8	0.08395
Total	2.142	11
Tukey's multiple comparisons test	Mean diff.	95.00% CI of diff.	Individual P Value
WT veh vs. KO veh	0.9047	0.1471 to 1.662	0.0211
WT veh vs. KO 1e11	0.4954	-0.2622 to 1.253	0.2335
WT veh vs. KO 3e11	0.1411	-0.6165 to 0.8987	0.9304
KO veh vs. KO 1e11	-0.4093	-1.167 to 0.3483	0.3696
KO veh vs. KO 3e11	-0.7636	-1.521 to -0.006002	0.0482
KO 1e11 vs. KO 3e11	-0.3543	-1.112 to 0.4033	0.4812
Statistics for Figure 1E: FMRP protein levels/P28 hippocampus
ANOVA table	SS	DF	MS	F (DFn, DFd)	P value
Treatment	2.713	3	0.9042	F (3, 16) = 20.49	P<0.0001
Residual	0.706	16	0.04412
Total	3.418	19
Tukey's multiple comparisons test	Mean diff.	95.00% CI of diff.	Adjusted P Value
WT veh vs. KO veh	0.87	0.4899 to 1.250	<0.0001
WT veh vs. KO 1e11	0.844	0.4639 to 1.224	<0.0001
WT veh vs. KO 3e11	0.836	0.4559 to 1.216	<0.0001
KO veh vs. KO 1e11	-0.026	-0.4061 to 0.3541	0.9972
KO veh vs. KO 3e11	-0.034	-0.4141 to 0.3461	0.9939
KO 1e11 vs. KO 3e11	-0.008	-0.3881 to 0.3721	>0.9999
Statistics for Figure 1F: FMRP protein levels/P28 striatum
ANOVA table	SS	DF	MS	F (DFn, DFd)	P value
Treatment	3.891	3	1.297	F (3, 14) = 27.68	P<0.0001
Residual	0.656	14	0.04686
Total	4.547	17
Tukey's multiple comparisons test	Mean diff.	95.00% CI of diff.	Adjusted P Value
WT veh vs. KO veh	0.948	0.5501 to 1.346	<0.0001
WT veh vs. KO 1e11	0.888	0.4659 to 1.310	0.0001
WT veh vs. KO 3e11	-0.017	-0.4391 to 0.4051	0.9994
KO veh vs. KO 1e11	-0.06	-0.4821 to 0.3621	0.9753
KO veh vs. KO 3e11	-0.965	-1.387 to -0.5429	<0.0001
KO 1e11 vs. KO 3e11	-0.905	-1.350 to -0.4601	0.0002
Statistics for Figure 1G: FMRP protein levels/P28 thalamus
ANOVA table	SS	DF	MS	F (DFn, DFd)	P value
Treatment	3.243	3	1.081	F (3, 15) = 7.464	P=0.0028
Residual	2.173	15	0.1449
Total	5.416	18
Tukey's multiple comparisons test	Mean diff.	95.00% CI of diff.	Adjusted P Value
WT veh vs. KO veh	0.962	0.2682 to 1.656	0.0057
WT veh vs. KO 1e11	1.043	0.3067 to 1.778	0.0048
WT veh vs. KO 3e11	0.73	0.03625 to 1.424	0.0376
KO veh vs. KO 1e11	0.0805	-0.6553 to 0.8163	0.9887
KO veh vs. KO 3e11	-0.232	-0.9258 to 0.4618	0.7715
KO 1e11 vs. KO 3e11	-0.3125	-1.048 to 0.4233	0.6219
Statistics for Figure 1H: FMRP protein levels/P28 cerebellum
ANOVA table	SS	DF	MS	F (DFn, DFd)	P value
Treatment	2.713	3	0.9042	F (3, 16) = 20.49	P<0.0001
Residual	0.706	16	0.04412
Total	3.418	19
Tukey's multiple comparisons test	Mean diff.	95.00% CI of diff.	Adjusted P Value
WT veh vs. KO veh	0.87	0.4899 to 1.250	<0.0001
WT veh vs. KO 1e11	0.844	0.4639 to 1.224	<0.0001
WT veh vs. KO 3e11	0.836	0.4559 to 1.216	<0.0001
KO veh vs. KO 1e11	-0.026	-0.4061 to 0.3541	0.9972
KO veh vs. KO 3e11	-0.034	-0.4141 to 0.3461	0.9939
KO 1e11 vs. KO 3e11	-0.008	-0.3881 to 0.3721	>0.9999
Statistics for Figure 1K: FMRP+ cell density/AuC
ANOVA table	SS	DF	MS	F (DFn, DFd)	P value
Treatment	41099342	3	13699781	F (3, 50) = 109.0	P<0.0001
Residual	6285230	50	125705
Total	47384572	53
Tukey's multiple comparisons test	Mean diff.	95.00% CI of diff.	Individual P Value
WT veh vs. KO veh	2240	1901 to 2579	<0.0001
WT veh vs. KO 1e11	1205	835.5 to 1574	<0.0001
WT veh vs. KO 3e11	637.5	277.7 to 997.4	0.0001
KO veh vs. KO 1e11	-1036	-1410 to -661.5	<0.0001
KO veh vs. KO 3e11	-1603	-1967 to -1238	<0.0001
KO 1e11 vs. KO 3e11	-567	-960.3 to -173.7	0.002
Statistics for Figure 1K: FMRP+ NeuN cell density/AuC
ANOVA table	SS	DF	MS	F (DFn, DFd)	P value
Treatment	29230728	3	9743576	F (3, 50) = 114.6	P<0.0001
Residual	4249737	50	84995
Total	33480466	53
Tukey's multiple comparisons test	Mean diff.	95.00% CI of diff.	Individual P Value
WT veh vs. KO veh	1858	1580 to 2136	<0.0001
WT veh vs. KO 1e11	873	569.6 to 1176	<0.0001
WT veh vs. KO 3e11	374.8	78.93 to 670.7	0.0078
KO veh vs. KO 1e11	-985	-1293 to -677.4	<0.0001
KO veh vs. KO 3e11	-1483	-1783 to -1183	<0.0001
KO 1e11 vs. KO 3e11	-498.2	-821.6 to -174.8	0.0009
Statistics for Figure 1L: FMRP+ cell density/FC
ANOVA table	SS	DF	MS	F (DFn, DFd)	P value
Treatment	40332681	3	13444227	F (3, 50) = 56.02	P<0.0001
Residual	11998775	50	239976
Total	52331456	53
Tukey's multiple comparisons test	Mean diff.	95.00% CI of diff.	Individual P Value
WT veh vs. KO veh	2107	1639 to 2575	<0.0001
WT veh vs. KO 1e11	1111	613.9 to 1608	<0.0001
WT veh vs. KO 3e11	224.5	-285.4 to 734.4	0.6484
KO veh vs. KO 1e11	-995.7	-1500 to -491.5	<0.0001
KO veh vs. KO 3e11	-1882	-2399 to -1366	<0.0001
KO 1e11 vs. KO 3e11	-886.6	-1430 to -343.1	0.0004
Statistics for Figure 1L: FMRP+ NeuN cell density/FC
ANOVA table	SS	DF	MS	F (DFn, DFd)	P value
Treatment	32779151	3	10926384	F (3, 50) = 54.57	P<0.0001
Residual	10010437	50	200209
Total	42789587	53
Tukey's multiple comparisons test	Mean diff.	95.00% CI of diff.	Individual P Value
WT veh vs. KO veh	1852	1410 to 2294	<0.0001
WT veh vs. KO 1e11	879.5	410.1 to 1349	<0.0001
WT veh vs. KO 3e11	48.78	-432.7 to 530.3	>0.9999
KO veh vs. KO 1e11	-972.6	-1449 to -496.5	<0.0001
KO veh vs. KO 3e11	-1803	-2291 to -1315	<0.0001
KO 1e11 vs. KO 3e11	-830.7	-1344 to -317.6	0.0003
Statistics for Figure 1O: FMRP+ PV cell density/AuC
ANOVA table	SS	DF	MS	F (DFn, DFd)	P value
Treatment	5.042	3	1.681	F (3, 18) = 77.87	P<0.0001
Residual	0.3885	18	0.02158
Total	5.43	21
Tukey's multiple comparisons test	Mean diff.	95.00% CI of diff.	Adjusted P Value
WT veh vs. KO veh	1.367	1.104 to 1.629	<0.0001
WT veh vs. KO 1e11	0.8704	0.6190 to 1.122	<0.0001
WT veh vs. KO 3e11	0.5185	0.2671 to 0.7699	<0.0001
KO veh vs. KO 1e11	-0.4963	-0.7477 to -0.2449	0.0001
KO veh vs. KO 3e11	-0.8481	-1.100 to -0.5967	<0.0001
KO 1e11 vs. KO 3e11	-0.3519	-0.5916 to -0.1121	0.0031
Statistics for Figure 1O: % FMRP+ PV cells/AuC
ANOVA table	SS	DF	MS	F (DFn, DFd)	P value
Treatment	16517	3	5506	F (3, 18) = 79.42	P<0.0001
Residual	1248	18	69.32
Total	17765	21
Tukey's multiple comparisons test	Mean diff.	95.00% CI of diff.	Adjusted P Value
WT veh vs. KO veh	76.61	61.73 to 91.50	<0.0001
WT veh vs. KO 1e11	45.38	31.13 to 59.63	<0.0001
WT veh vs. KO 3e11	21.48	7.233 to 35.73	0.0024
KO veh vs. KO 1e11	-31.23	-45.48 to -16.98	<0.0001
KO veh vs. KO 3e11	-55.13	-69.38 to -40.88	<0.0001
KO 1e11 vs. KO 3e11	-23.9	-37.48 to -10.31	0.0005
Statistics for Figure 1P: FMRP+ PV cell density/FC
ANOVA table	SS	DF	MS	F (DFn, DFd)	P value
Treatment	2.301	3	0.7671	F (3, 15) = 20.83	P<0.0001
Residual	0.5525	15	0.03683
Total	2.854	18
Tukey's multiple comparisons test	Mean diff.	95.00% CI of diff.	Adjusted P Value
WT veh vs. KO veh	0.8667	0.5168 to 1.216	<0.0001
WT veh vs. KO 1e11	0.3556	0.005728 to 0.7054	0.0458
WT veh vs. KO 3e11	0.05	-0.3210 to 0.4210	0.9794
KO veh vs. KO 1e11	-0.5111	-0.8609 to -0.1613	0.0038
KO veh vs. KO 3e11	-0.8167	-1.188 to -0.4456	<0.0001
KO 1e11 vs. KO 3e11	-0.3056	-0.6766 to 0.06549	0.1254
Statistics for Figure 1O: % FMRP+ PV cells/FC
ANOVA table	SS	DF	MS	F (DFn, DFd)	P value
Treatment	14881	3	4960	F (3, 15) = 38.53	P<0.0001
Residual	1931	15	128.7
Total	16812	18
Tukey's multiple comparisons test	Mean diff.	95.00% CI of diff.	Adjusted P Value
WT veh vs. KO veh	75.19	54.50 to 95.87	<0.0001
WT veh vs. KO 1e11	33.24	12.56 to 53.92	0.0017
WT veh vs. KO 3e11	21.41	-0.5290 to 43.35	0.0569
KO veh vs. KO 1e11	-41.95	-62.63 to -21.26	0.0002
KO veh vs. KO 3e11	-53.78	-75.71 to -31.84	<0.0001
KO 1e11 vs. KO 3e11	-11.83	-33.77 to 10.11	0.4321
