# Supplementary material for: Neonatal expression of human FMRP isoform corrects cortical deficits and improves behavior in a mouse model of fragile X syndrome
Source: Mol Ther Nucleic Acids. 2026 Jun 12;37(3):102981. doi: 10.1016/j.omtn.2026.102981 (PMC13320503; doi:10.1016/j.omtn.2026.102981)
Supplement: Table S2. Statistics for Figure S2 [file mmc3.xlsx]

## Sheet: Sheet1
Statistics for Figure S2A (%NeuN+ FMRP cells/AuC)
ANOVA table	SS	DF	MS	F (DFn, DFd)	P value
Treatment	78951	3	26317	F (3, 49) = 582.4	P<0.0001
Residual	2214	49	45.19
Total	81165	52
Tukey's multiple comparisons test	Mean diff.	95.00% CI of diff.	Individual P Value
WT veh vs. KO veh	82.36	75.82 to 88.90	<0.0001
WT veh vs. KO 1e11	-8.452	-15.45 to -1.450	0.0121
WT veh vs. KO 3e11	-7.953	-14.78 to -1.126	0.0164
KO veh vs. KO 1e11	-90.81	-98.01 to -83.61	<0.0001
KO veh vs. KO 3e11	-90.31	-97.35 to -83.28	<0.0001
KO 1e11 vs. KO 3e11	0.499	-6.964 to 7.961	0.998
Statistics for Figure S2B (%FMRP+ NeuN cells/AuC)
ANOVA table	SS	DF	MS	F (DFn, DFd)	P value
Treatment	60073	3	20024	F (3, 50) = 139.2	P<0.0001
Residual	7191	50	143.8
Total	67264	53
Tukey's multiple comparisons test	Mean diff.	95.00% CI of diff.	Individual P Value
WT veh vs. KO veh	86.62	75.16 to 98.07	<0.0001
WT veh vs. KO 1e11	36.76	24.27 to 49.24	<0.0001
WT veh vs. KO 3e11	26.78	14.61 to 38.95	<0.0001
KO veh vs. KO 1e11	-49.86	-62.51 to -37.21	<0.0001
KO veh vs. KO 3e11	-59.84	-72.18 to -47.49	<0.0001
KO 1e11 vs. KO 3e11	-9.975	-23.28 to 3.329	0.2045
Statistics for Figure S2C (%NeuN+ FMRP cells/FC)
ANOVA table	SS	DF	MS	F (DFn, DFd)	P value
Treatment	85826	3	28609	F (3, 50) = 288.6	P<0.0001
Residual	4956	49	99.12
Total	90782	52
Tukey's multiple comparisons test	Mean diff.	95.00% CI of diff.	Individual P Value
WT veh vs. KO veh	85.52	76.01 to 95.03	<0.0001
WT veh vs. KO 1e11	-4.289	-14.39 to 5.815	0.6741
WT veh vs. KO 3e11	-7.066	-17.43 to 3.297	0.2798
KO veh vs. KO 1e11	-89.81	-100.1 to -79.56	<0.0001
KO veh vs. KO 3e11	-92.58	-103.1 to -82.08	<0.0001
KO 1e11 vs. KO 3e11	-2.777	-13.82 to 8.267	0.9085
Statistics for Figure S2D (%FMRP+ NeuN cells/FC)
ANOVA table	SS	DF	MS	F (DFn, DFd)	P value
Treatment	63877	3	21292	F (3, 50) = 134.1	P<0.0001
Residual	7939	50	158.8
Total	71816	53
Tukey's multiple comparisons test	Mean diff.	95.00% CI of diff.	Individual P Value
WT veh vs. KO veh	87.86	75.82 to 99.90	<0.0001
WT veh vs. KO 1e11	46.04	33.25 to 58.83	<0.0001
WT veh vs. KO 3e11	22.11	8.995 to 35.23	0.0002
KO veh vs. KO 1e11	-41.82	-54.79 to -28.85	<0.0001
KO veh vs. KO 3e11	-65.75	-79.04 to -52.46	<0.0001
KO 1e11 vs. KO 3e11	-23.93	-37.91 to -9.952	0.0002
