# Supplementary material for: Neonatal expression of human FMRP isoform corrects cortical deficits and improves behavior in a mouse model of fragile X syndrome
Source: Mol Ther Nucleic Acids. 2026 Jun 12;37(3):102981. doi: 10.1016/j.omtn.2026.102981 (PMC13320503; doi:10.1016/j.omtn.2026.102981)
Supplement: Table S3. Statistics for Figure 2 [file mmc4.xlsx]

## Sheet: Sheet1
Statistics for Figure 2B: EEG resting power (delta)/AuC
ANOVA table	SS	DF	MS	F (DFn, DFd)	P value
Treatment	36248	3	12083	F (3, 58) = 1.605	P=0.1980
Residual	436620	58	7528
Total	472868	61
Tukey's multiple comparisons test	Mean diff.	95.00% CI of diff.	Individual P Value
WT veh vs. KO veh	2.327	-81.47 to 86.13	0.9999
WT veh vs. KO 1e11	-57.28	-139.8 to 25.20	0.2669
WT veh vs. KO 3e11	-12.23	-94.72 to 70.25	0.9793
KO veh vs. KO 1e11	-59.6	-142.1 to 22.88	0.2346
KO veh vs. KO 3e11	-14.56	-97.04 to 67.92	0.966
KO 1e11 vs. KO 3e11	45.04	-36.10 to 126.2	0.4629
Statistics for Figure 2B: EEG resting power (theta)/AuC
ANOVA table	SS	DF	MS	F (DFn, DFd)	P value
Treatment	599.4	3	199.8	F (3, 58) = 0.6261	P=0.6011
Residual	18510	58	319.1
Total	19109	61
Tukey's multiple comparisons test	Mean diff.	95.00% CI of diff.	Individual P Value
WT veh vs. KO veh	0.5106	-16.74 to 17.77	0.9998
WT veh vs. KO 1e11	-6.866	-23.85 to 10.12	0.7094
WT veh vs. KO 3e11	-4.62	-21.60 to 12.36	0.8889
KO veh vs. KO 1e11	-7.377	-24.36 to 9.606	0.661
KO veh vs. KO 3e11	-5.13	-22.11 to 11.85	0.8546
KO 1e11 vs. KO 3e11	2.246	-14.46 to 18.95	0.9844
Statistics for Figure 2B: EEG resting power (alpha)/AuC
ANOVA table	SS	DF	MS	F (DFn, DFd)	P value
Treatment	676.5	3	225.5	F (3, 58) = 2.474	P=0.0705
Residual	5286	58	91.14
Total	5962	61
Tukey's multiple comparisons test	Mean diff.	95.00% CI of diff.	Individual P Value
WT veh vs. KO veh	0.6161	-8.604 to 9.837	0.998
WT veh vs. KO 1e11	-0.01625	-9.092 to 9.059	>0.9999
WT veh vs. KO 3e11	-7.332	-16.41 to 1.744	0.1537
KO veh vs. KO 1e11	-0.6324	-9.708 to 8.443	0.9978
KO veh vs. KO 3e11	-7.948	-17.02 to 1.128	0.106
KO 1e11 vs. KO 3e11	-7.315	-16.24 to 1.612	0.1446
Statistics for Figure 2B: EEG resting power (beta)/AuC
ANOVA table	SS	DF	MS	F (DFn, DFd)	P value
Treatment	383.8	3	127.9	95.36	P=0.2697
Residual	5531	58	95.36
Total	5915	61
Tukey's multiple comparisons test	Mean diff.	95.00% CI of diff.	Individual P Value
WT veh vs. KO veh	-1.419	-10.85 to 8.013	0.9784
WT veh vs. KO 1e11	-0.3731	-9.657 to 8.910	0.9996
WT veh vs. KO 3e11	-6.157	-15.44 to 3.126	0.3057
KO veh vs. KO 1e11	1.046	-8.237 to 10.33	0.9907
KO veh vs. KO 3e11	-4.738	-14.02 to 4.546	0.5355
KO 1e11 vs. KO 3e11	-5.784	-14.92 to 3.349	0.3459
Statistics for Figure 2B: EEG resting power (gamma)/AuC
ANOVA table	SS	DF	MS	F (DFn, DFd)	P value
Treatment	15.66	3	5.219	F (3, 57) = 0.7388	P=0.5333
Residual	402.7	57	7.065
Total	418.3	60
Tukey's multiple comparisons test	Mean diff.	95.00% CI of diff.	Individual P Value
WT veh vs. KO veh	-0.891	-3.505 to 1.723	0.8038
WT veh vs. KO 1e11	-1.269	-3.797 to 1.259	0.5487
WT veh vs. KO 3e11	-1.202	-3.730 to 1.326	0.5928
KO veh vs. KO 1e11	-0.3784	-2.953 to 2.196	0.9798
KO veh vs. KO 3e11	-0.3111	-2.885 to 2.263	0.9886
KO 1e11 vs. KO 3e11	0.06731	-2.420 to 2.554	0.9999
Statistics for Figure 2B: EEG resting power (low gamma)/AuC
ANOVA table	SS	DF	MS	F (DFn, DFd)	P value
Treatment	166.7	3	55.58	F (3, 58) = 0.5485	P=0.6511
Residual	5877	58	101.3
Total	6044	61
Tukey's multiple comparisons test	Mean diff.	95.00% CI of diff.	Individual P Value
WT veh vs. KO veh	-4.707	-14.43 to 5.016	0.5789
WT veh vs. KO 1e11	-2.342	-11.91 to 7.228	0.9161
WT veh vs. KO 3e11	-2.57	-12.14 to 6.999	0.8925
KO veh vs. KO 1e11	2.365	-7.205 to 11.93	0.9138
KO veh vs. KO 3e11	2.137	-7.433 to 11.71	0.9345
KO 1e11 vs. KO 3e11	-0.2285	-9.642 to 9.186	>0.9999
Statistics for Figure 2B: EEG resting power (high gamma)/AuC
ANOVA table	SS	DF	MS	F (DFn, DFd)	P value
Treatment	7.862	3	2.621	F (3, 58) = 7.266	P=0.0003
Residual	20.92	58	0.3607
Total	28.78	61
Tukey's multiple comparisons test	Mean diff.	95.00% CI of diff.	Individual P Value
WT veh vs. KO veh	-0.9634	-1.544 to -0.3834	0.0003
WT veh vs. KO 1e11	-0.6761	-1.247 to -0.1052	0.0141
WT veh vs. KO 3e11	-0.3428	-0.9138 to 0.2281	0.3932
KO veh vs. KO 1e11	0.2873	-0.2836 to 0.8582	0.5473
KO veh vs. KO 3e11	0.6206	0.04966 to 1.192	0.0281
KO 1e11 vs. KO 3e11	0.3333	-0.2284 to 0.8950	0.4037
Statistics for Figure 2C: EEG resting power (delta)/FC
ANOVA table	SS	DF	MS	F (DFn, DFd)	P value
Treatment	36437	3	12146	F (3, 58) = 0.9928	P=0.4027
Residual	709535	58	12233
Total	745971	61
Tukey's multiple comparisons test	Mean diff.	95.00% CI of diff.	Individual P Value
WT veh vs. KO veh	-38.7	-145.5 to 68.13	0.7735
WT veh vs. KO 1e11	-45.73	-150.9 to 59.41	0.66
WT veh vs. KO 3e11	10.35	-94.80 to 115.5	0.9938
KO veh vs. KO 1e11	-7.034	-112.2 to 98.11	0.998
KO veh vs. KO 3e11	49.05	-56.10 to 154.2	0.6081
KO 1e11 vs. KO 3e11	56.08	-47.35 to 159.5	0.4836
Statistics for Figure 2C: EEG resting power (theta)/FC
ANOVA table	SS	DF	MS	F (DFn, DFd)	P value
Treatment	600.5	3	200.2	F (3, 58) = 0.1096	P=0.9541
Residual	105904	58	1826
Total	106505	61
Tukey's multiple comparisons test	Mean diff.	95.00% CI of diff.	Individual P Value
WT veh vs. KO veh	3.168	-38.10 to 44.44	0.997
WT veh vs. KO 1e11	-0.8008	-41.42 to 39.82	>0.9999
WT veh vs. KO 3e11	7.019	-33.60 to 47.64	0.968
KO veh vs. KO 1e11	-3.969	-44.59 to 36.65	0.9939
KO veh vs. KO 3e11	3.851	-36.77 to 44.47	0.9944
KO 1e11 vs. KO 3e11	7.82	-32.14 to 47.78	0.9545
Statistics for Figure 2C: EEG resting power (alpha)/FC
ANOVA table	SS	DF	MS	F (DFn, DFd)	P value
Treatment	518.7	3	172.9	F (3, 58) = 0.1883	P=0.9039
Residual	53255	58	918.2
Total	53774	61
Tukey's multiple comparisons test	Mean diff.	95.00% CI of diff.	Individual P Value
WT veh vs. KO veh	7.743	-21.52 to 37.01	0.8968
WT veh vs. KO 1e11	3.886	-24.92 to 32.69	0.9843
WT veh vs. KO 3e11	1.464	-27.34 to 30.27	0.9991
KO veh vs. KO 1e11	-3.857	-32.66 to 24.95	0.9846
KO veh vs. KO 3e11	-6.279	-35.09 to 22.53	0.9387
KO 1e11 vs. KO 3e11	-2.422	-30.76 to 25.92	0.9959
Statistics for Figure 2C: EEG resting power (beta)/FC
ANOVA table	SS	DF	MS	F (DFn, DFd)	P value
Treatment	87.7	3	29.23	F (3, 58) = 0.5036	P=0.6813
Residual	3366	58	58.04
Total	3454	61
Tukey's multiple comparisons test	Mean diff.	95.00% CI of diff.	Individual P Value
WT veh vs. KO veh	1.237	-6.121 to 8.596	0.9704
WT veh vs. KO 1e11	-0.9378	-8.180 to 6.305	0.986
WT veh vs. KO 3e11	-1.994	-9.237 to 5.248	0.8854
KO veh vs. KO 1e11	-2.175	-9.418 to 5.067	0.8567
KO veh vs. KO 3e11	-3.231	-10.47 to 4.011	0.6417
KO 1e11 vs. KO 3e11	-1.056	-8.181 to 6.068	0.9793
Statistics for Figure 2C: EEG resting power (gamma)/FC
ANOVA table	SS	DF	MS	F (DFn, DFd)	P value
Treatment	20.27	3	6.758	F (3, 58) = 0.6974	P=0.5574
Residual	562	58	9.69
Total	582.3	61
Tukey's multiple comparisons test	Mean diff.	95.00% CI of diff.	Individual P Value
WT veh vs. KO veh	-1.566	-4.573 to 1.441	0.5182
WT veh vs. KO 1e11	-1.105	-4.064 to 1.854	0.757
WT veh vs. KO 3e11	-0.6358	-3.595 to 2.324	0.9411
KO veh vs. KO 1e11	0.461	-2.498 to 3.420	0.9762
KO veh vs. KO 3e11	0.9303	-2.029 to 3.890	0.8393
KO 1e11 vs. KO 3e11	0.4693	-2.442 to 3.380	0.9737
Statistics for Figure 2C: EEG resting power (low gamma)/FC
ANOVA table	SS	DF	MS	F (DFn, DFd)	P value
Treatment	52.18	3	17.39	F (3, 57) = 0.3793	P=0.7683
Residual	2614	57	45.86
Total	2666	60
Tukey's multiple comparisons test	Mean diff.	95.00% CI of diff.	Individual P Value
WT veh vs. KO veh	-0.3481	-7.008 to 6.312	0.999
WT veh vs. KO 1e11	-2.209	-8.650 to 4.232	0.8008
WT veh vs. KO 3e11	-1.734	-8.175 to 4.707	0.8917
KO veh vs. KO 1e11	-1.861	-8.420 to 4.697	0.8758
KO veh vs. KO 3e11	-1.386	-7.945 to 5.173	0.9436
KO 1e11 vs. KO 3e11	0.4753	-5.861 to 6.812	0.9972
Statistics for Figure 2C: EEG resting power (high gamma)/FC
ANOVA table	SS	DF	MS	F (DFn, DFd)	P value
Treatment	11.95	3	3.985	F (3, 58) = 11.65	P<0.0001
Residual	19.84	58	0.342
Total	31.79	61
Tukey's multiple comparisons test	Mean diff.	95.00% CI of diff.	Individual P Value
WT veh vs. KO veh	-1.063	-1.628 to -0.4985	<0.0001
WT veh vs. KO 1e11	-0.4722	-1.028 to 0.08374	0.1229
WT veh vs. KO 3e11	0.0272	-0.5287 to 0.5831	0.9992
KO veh vs. KO 1e11	0.5911	0.03518 to 1.147	0.033
KO veh vs. KO 3e11	1.091	0.5346 to 1.646	<0.0001
KO 1e11 vs. KO 3e11	0.4994	-0.04751 to 1.046	0.0854
Statistics for Figure 2D: power coupling: alpha AuC/alpha FC
ANOVA table	SS	DF	MS	F (DFn, DFd)	P value
Treatment	0.03537	3	0.01179	F (3, 57) = 1.344	P=0.2690
Residual	0.4999	57	0.00877
Total	0.5353	60
Tukey's multiple comparisons test	Mean diff.	95.00% CI of diff.	Individual P Value
WT veh vs. KO veh	-0.04252	-0.1330 to 0.04798	0.6022
WT veh vs. KO 1e11	0.02317	-0.06590 to 0.1122	0.9011
WT veh vs. KO 3e11	0.004552	-0.08595 to 0.09505	0.9991
KO veh vs. KO 1e11	0.06569	-0.02338 to 0.1548	0.2185
KO veh vs. KO 3e11	0.04707	-0.04343 to 0.1376	0.5191
KO 1e11 vs. KO 3e11	-0.01862	-0.1077 to 0.07045	0.9453
Statistics for Figure 2D: power coupling: alpha AuC/gamma AuC
ANOVA table	SS	DF	MS	F (DFn, DFd)	P value
Treatment	0.124	3	0.04134	F (3, 57) = 4.380	P=0.0076
Residual	0.5379	57	0.009436
Total	0.6619	60
Tukey's multiple comparisons test	Mean diff.	95.00% CI of diff.	Individual P Value
WT veh vs. KO veh	-0.05951	-0.1534 to 0.03436	0.3448
WT veh vs. KO 1e11	-0.07646	-0.1703 to 0.01741	0.1483
WT veh vs. KO 3e11	0.03473	-0.05767 to 0.1271	0.753
KO veh vs. KO 1e11	-0.01695	-0.1108 to 0.07692	0.9637
KO veh vs. KO 3e11	0.09424	0.001841 to 0.1866	0.044
KO 1e11 vs. KO 3e11	0.1112	0.01879 to 0.2036	0.0122
Statistics for Figure 2D: power coupling: alpha AuC/gamma FC
ANOVA table	SS	DF	MS	F (DFn, DFd)	P value
Treatment	0.04335	3	0.01445	F (3, 57) = 1.983	P=0.1267
Residual	0.4153	57	0.007286
Total	0.4586	60
Tukey's multiple comparisons test	Mean diff.	95.00% CI of diff.	Individual P Value
WT veh vs. KO veh	-0.03302	-0.1155 to 0.04946	0.7153
WT veh vs. KO 1e11	-0.05401	-0.1352 to 0.02717	0.3027
WT veh vs. KO 3e11	0.01301	-0.06948 to 0.09549	0.9753
KO veh vs. KO 1e11	-0.02099	-0.1022 to 0.06019	0.9027
KO veh vs. KO 3e11	0.04603	-0.03645 to 0.1285	0.458
KO 1e11 vs. KO 3e11	0.06702	-0.01416 to 0.1482	0.1398
Statistics for Figure 2D: power coupling: alpha FC/gamma AuC
ANOVA table	SS	DF	MS	F (DFn, DFd)	P value
Treatment	0.2397	3	0.07991	F (3, 58) = 5.955	P=0.0013
Residual	0.7782	58	0.01342
Total	1.018	61
Tukey's multiple comparisons test	Mean diff.	95.00% CI of diff.	Individual P Value
WT veh vs. KO veh	-0.1629	-0.2748 to -0.05106	0.0016
WT veh vs. KO 1e11	-0.0792	-0.1893 to 0.03091	0.2383
WT veh vs. KO 3e11	-0.02224	-0.1324 to 0.08788	0.9504
KO veh vs. KO 1e11	0.08373	-0.02638 to 0.1939	0.1957
KO veh vs. KO 3e11	0.1407	0.03058 to 0.2508	0.0069
KO 1e11 vs. KO 3e11	0.05697	-0.05136 to 0.1653	0.51
Statistics for Figure 2D: power coupling: alpha FC/gamma FC
ANOVA table	SS	DF	MS	F (DFn, DFd)	P value
Treatment	0.1424	3	0.04745	F (3, 58) = 4.249	P=0.0088
Residual	0.6477	58	0.01117
Total	0.7901	61
Tukey's multiple comparisons test	Mean diff.	95.00% CI of diff.	Individual P Value
WT veh vs. KO veh	-0.1365	-0.2386 to -0.03442	0.0043
WT veh vs. KO 1e11	-0.07326	-0.1737 to 0.02720	0.2275
WT veh vs. KO 3e11	-0.05587	-0.1563 to 0.04459	0.4614
KO veh vs. KO 1e11	0.06324	-0.03722 to 0.1637	0.3513
KO veh vs. KO 3e11	0.08062	-0.01984 to 0.1811	0.158
KO 1e11 vs. KO 3e11	0.01739	-0.08144 to 0.1162	0.9663
Statistics for Figure 2E: power coupling: theta AuC/theta FC
ANOVA table	SS	DF	MS	F (DFn, DFd)	P value
Treatment	0.0213	3	0.0071	F (3, 57) = 0.3557	P=0.7852
Residual	1.138	57	0.01996
Total	1.159	60
Tukey's multiple comparisons test	Mean diff.	95.00% CI of diff.	Individual P Value
WT veh vs. KO veh	0.0005199	-0.1360 to 0.1370	>0.9999
WT veh vs. KO 1e11	0.01315	-0.1234 to 0.1497	0.9941
WT veh vs. KO 3e11	0.04534	-0.08903 to 0.1797	0.8085
KO veh vs. KO 1e11	0.01263	-0.1239 to 0.1492	0.9948
KO veh vs. KO 3e11	0.04482	-0.08955 to 0.1792	0.8137
KO 1e11 vs. KO 3e11	0.03219	-0.1022 to 0.1666	0.9206
Statistics for Figure 2E: power coupling: theta AuC/gamma AuC
ANOVA table	SS	DF	MS	F (DFn, DFd)	P value
Treatment	0.005766	3	0.001922	F (3, 57) = 0.2875	P=0.8342
Residual	0.381	57	0.006685
Total	0.3868	60
Tukey's multiple comparisons test	Mean diff.	95.00% CI of diff.	Individual P Value
WT veh vs. KO veh	-0.02215	-0.1012 to 0.05686	0.8797
WT veh vs. KO 1e11	-0.02491	-0.1027 to 0.05285	0.8314
WT veh vs. KO 3e11	-0.01308	-0.09209 to 0.06592	0.9716
KO veh vs. KO 1e11	-0.002759	-0.08052 to 0.07501	0.9997
KO veh vs. KO 3e11	0.009068	-0.06994 to 0.08808	0.9902
KO 1e11 vs. KO 3e11	0.01183	-0.06594 to 0.08959	0.9777
Statistics for Figure 2E: power coupling: theta AuC/gamma FC
ANOVA table	SS	DF	MS	F (DFn, DFd)	P value
Treatment	0.01559	3	0.005196	F (3, 58) = 0.6187	P=0.6057
Residual	0.4871	58	0.008398
Total	0.5027	61
Tukey's multiple comparisons test	Mean diff.	95.00% CI of diff.	Individual P Value
WT veh vs. KO veh	-0.01534	-0.1039 to 0.07317	0.9677
WT veh vs. KO 1e11	-0.02852	-0.1156 to 0.05859	0.8223
WT veh vs. KO 3e11	0.01304	-0.07407 to 0.1002	0.9787
KO veh vs. KO 1e11	-0.01318	-0.1003 to 0.07394	0.9781
KO veh vs. KO 3e11	0.02839	-0.05873 to 0.1155	0.8243
KO 1e11 vs. KO 3e11	0.04157	-0.04413 to 0.1273	0.5774
Statistics for Figure 2E: power coupling: theta FC/gamma AuC
ANOVA table	SS	DF	MS	F (DFn, DFd)	P value
Treatment	0.2015	3	0.06717	F (3, 70) = 5.600	P=0.0017
Residual	0.8395	70	0.01199
Total	1.041	73
Tukey's multiple comparisons test	Mean diff.	95.00% CI of diff.	Individual P Value
WT veh vs. KO veh	-0.1272	-0.2233 to -0.03111	0.0047
WT veh vs. KO 1e11	-0.07345	-0.1683 to 0.02135	0.1837
WT veh vs. KO 3e11	-0.004751	-0.09955 to 0.09005	0.9992
KO veh vs. KO 1e11	0.05373	-0.04107 to 0.1485	0.448
KO veh vs. KO 3e11	0.1224	0.02763 to 0.2172	0.006
KO 1e11 vs. KO 3e11	0.0687	-0.02481 to 0.1622	0.2236
Statistics for Figure 2E: power coupling: theta FC/gamma FC
ANOVA table	SS	DF	MS	F (DFn, DFd)	P value
Treatment	0.09609	3	0.03203	F (3, 58) = 2.620	P=0.0593
Residual	0.709	58	0.01222
Total	0.8051	61
Tukey's multiple comparisons test	Mean diff.	95.00% CI of diff.	Individual P Value
WT veh vs. KO veh	-0.1025	-0.2093 to 0.004259	0.0643
WT veh vs. KO 1e11	-0.08666	-0.1918 to 0.01845	0.1407
WT veh vs. KO 3e11	-0.04482	-0.1499 to 0.06028	0.6739
KO veh vs. KO 1e11	0.01587	-0.08924 to 0.1210	0.9782
KO veh vs. KO 3e11	0.0577	-0.04740 to 0.1628	0.4727
KO 1e11 vs. KO 3e11	0.04183	-0.06156 to 0.1452	0.7089
