# Supplementary material for: Neonatal expression of human FMRP isoform corrects cortical deficits and improves behavior in a mouse model of fragile X syndrome
Source: Mol Ther Nucleic Acids. 2026 Jun 12;37(3):102981. doi: 10.1016/j.omtn.2026.102981 (PMC13320503; doi:10.1016/j.omtn.2026.102981)
Supplement: Table S4. Statistics for Figure S3 [file mmc5.xlsx]

## Sheet: Sheet1
Statistics for Figure S3A: correlation between FMRP levels in cortex and high gamma power in AuC
Pearson r
r	-0.9236
95% confidence interval	-0.9984 to 0.3338
R squared	0.853
P value
P (two-tailed)	0.0764
P value summary	ns
Significant? (alpha = 0.05)	No
Number of XY Pairs	4
Statistics for Figure S3B: correlation between FMRP levels inhippocampus and high gamma power in AuC
Pearson r
r	-0.9826
95% confidence interval	-0.9997 to -0.3868
R squared	0.9655
P value
P (two-tailed)	0.0174
P value summary	*
Significant? (alpha = 0.05)	Yes
Number of XY Pairs	4
