# Supplementary material for: Neonatal expression of human FMRP isoform corrects cortical deficits and improves behavior in a mouse model of fragile X syndrome
Source: Mol Ther Nucleic Acids. 2026 Jun 12;37(3):102981. doi: 10.1016/j.omtn.2026.102981 (PMC13320503; doi:10.1016/j.omtn.2026.102981)
Supplement: Table S5. Statistics for Figure S4 [file mmc6.xlsx]

## Sheet: Sheet1
Statistics for Figure S4: power coupling: delta AuC/delta FC
ANOVA table	SS	DF	MS	F (DFn, DFd)	P value
Treatment	0.089	3	0.02967	F (3, 58) = 0.7090	P=0.5506
Residual	2.427	58	0.04185
Total	2.516	61
Tukey's multiple comparisons test	Mean diff.	95.00% CI of diff.	Individual P Value
WT veh vs. KO veh	-0.01366	-0.2112 to 0.1839	0.9978
WT veh vs. KO 1e11	-0.02636	-0.2208 to 0.1681	0.9841
WT veh vs. KO 3e11	0.07031	-0.1242 to 0.2648	0.7745
KO veh vs. KO 1e11	-0.0127	-0.2072 to 0.1818	0.9981
KO veh vs. KO 3e11	0.08396	-0.1105 to 0.2784	0.6652
KO 1e11 vs. KO 3e11	0.09667	-0.09464 to 0.2880	0.5438
Statistics for Figure S4: power coupling: delta AuC/gamma AuC
ANOVA table	SS	DF	MS	F (DFn, DFd)	P value
Treatment	0.0626	3	0.02087	F (3, 58) = 0.8670	P=0.4635
Residual	1.396	58	0.02407
Total	1.459	61
Tukey's multiple comparisons test	Mean diff.	95.00% CI of diff.	Individual P Value
WT veh vs. KO veh	-0.04072	-0.1906 to 0.1091	0.8893
WT veh vs. KO 1e11	0.04556	-0.1019 to 0.1930	0.8462
WT veh vs. KO 3e11	0.02275	-0.1247 to 0.1702	0.9769
KO veh vs. KO 1e11	0.08627	-0.06122 to 0.2338	0.4165
KO veh vs. KO 3e11	0.06346	-0.08403 to 0.2109	0.6677
KO 1e11 vs. KO 3e11	-0.02281	-0.1679 to 0.1223	0.9755
Statistics for Figure S4: power coupling: delta AuC/gamma FC
ANOVA table	SS	DF	MS	F (DFn, DFd)	P value
Treatment	0.07546	3	0.02515	F (3, 58) = 1.133	P=0.3434
Residual	1.288	58	0.0222
Total	1.363	61
Tukey's multiple comparisons test	Mean diff.	95.00% CI of diff.	Individual P Value
WT veh vs. KO veh	-0.03996	-0.1839 to 0.1040	0.8829
WT veh vs. KO 1e11	0.04195	-0.09971 to 0.1836	0.8617
WT veh vs. KO 3e11	0.04602	-0.09563 to 0.1877	0.8256
KO veh vs. KO 1e11	0.08191	-0.05975 to 0.2236	0.4269
KO veh vs. KO 3e11	0.08598	-0.05567 to 0.2276	0.3836
KO 1e11 vs. KO 3e11	0.004077	-0.1353 to 0.1434	0.9998
Statistics for Figure S4: power coupling: delta FC/gamma AuC
ANOVA table	SS	DF	MS	F (DFn, DFd)	P value
Treatment	0.0364	3	0.01213	F (3, 56) = 0.9694	P=0.4137
Residual	0.7009	56	0.01252
Total	0.7373	59
Tukey's multiple comparisons test	Mean diff.	95.00% CI of diff.	Individual P Value
WT veh vs. KO veh	0.0149	-0.09326 to 0.1231	0.9832
WT veh vs. KO 1e11	-0.02393	-0.1321 to 0.08423	0.9359
WT veh vs. KO 3e11	0.04402	-0.06415 to 0.1522	0.7045
KO veh vs. KO 1e11	-0.03884	-0.1470 to 0.06933	0.7776
KO veh vs. KO 3e11	0.02911	-0.07905 to 0.1373	0.8917
KO 1e11 vs. KO 3e11	0.06795	-0.04022 to 0.1761	0.3525
Statistics for Figure S4: power coupling: delta FC/gamma FC
ANOVA table	SS	DF	MS	F (DFn, DFd)	P value
Treatment	0.01762	3	0.005874	F (3, 56) = 0.4386	P=0.7263
Residual	0.75	56	0.01339
Total	0.7676	59
Tukey's multiple comparisons test	Mean diff.	95.00% CI of diff.	Individual P Value
WT veh vs. KO veh	0.01019	-0.1017 to 0.1221	0.995
WT veh vs. KO 1e11	-0.03025	-0.1421 to 0.08164	0.8904
WT veh vs. KO 3e11	0.01298	-0.09892 to 0.1249	0.9898
KO veh vs. KO 1e11	-0.04044	-0.1523 to 0.07145	0.7742
KO veh vs. KO 3e11	0.002785	-0.1091 to 0.1147	0.9999
KO 1e11 vs. KO 3e11	0.04323	-0.06867 to 0.1551	0.7368
