# Supplementary material for: Neonatal expression of human FMRP isoform corrects cortical deficits and improves behavior in a mouse model of fragile X syndrome
Source: Mol Ther Nucleic Acids. 2026 Jun 12;37(3):102981. doi: 10.1016/j.omtn.2026.102981 (PMC13320503; doi:10.1016/j.omtn.2026.102981)
Supplement: Table S6. Statistics for Figure 5 [file mmc7.xlsx]

## Sheet: Sheet1
Statistics for Figure 5A: 0.25 Hz, Amplitude P1/AuC
ANOVA table	SS	DF	MS	F (DFn, DFd)	P value
Treatment	41.32	3	13.77	F (3, 58) = 0.07110	P=0.9752
Residual	11235	58	193.7
Total	11276	61
Tukey's multiple comparisons test	Mean diff.	95.00% CI of diff.	Individual P Value
WT veh vs. KO veh	1.57	-11.87 to 15.01	0.9897
WT veh vs. KO 1e11	0.3634	-12.87 to 13.59	0.9999
WT veh vs. KO 3e11	-0.6903	-13.92 to 12.54	0.9991
KO veh vs. KO 1e11	-1.207	-14.44 to 12.02	0.995
KO veh vs. KO 3e11	-2.261	-15.49 to 10.97	0.969
KO 1e11 vs. KO 3e11	-1.054	-14.07 to 11.96	0.9965
Statistics for Figure 5B: 0.25 Hz, Amplitude N1/AuC
ANOVA table	SS	DF	MS	F (DFn, DFd)	P value
Treatment	1392	3	464	F (3, 57) = 2.868	P=0.0443
Residual	9220	57	161.8
Total	10612	60
Tukey's multiple comparisons test	Mean diff.	95.00% CI of diff.	Individual P Value
WT veh vs. KO veh	-3.472	-15.76 to 8.819	0.8773
WT veh vs. KO 1e11	-8.961	-21.06 to 3.136	0.2151
WT veh vs. KO 3e11	-12.43	-24.72 to -0.1386	0.0465
KO veh vs. KO 1e11	-5.489	-17.59 to 6.608	0.6289
KO veh vs. KO 3e11	-8.957	-21.25 to 3.333	0.2277
KO 1e11 vs. KO 3e11	-3.469	-15.57 to 8.628	0.8725
Statistics for Figure 5C: 0.25 Hz, Amplitude P2/AuC
ANOVA table	SS	DF	MS	F (DFn, DFd)	P value
Treatment	1177	3	392.3	F (3, 58) = 3.471	P=0.0217
Residual	6555	58	113
Total	7732	61
Tukey's multiple comparisons test	Mean diff.	95.00% CI of diff.	Individual P Value
WT veh vs. KO veh	9.59	-0.6786 to 19.86	0.0754
WT veh vs. KO 1e11	4.694	-5.412 to 14.80	0.6115
WT veh vs. KO 3e11	-1.646	-11.75 to 8.461	0.973
KO veh vs. KO 1e11	-4.895	-15.00 to 5.211	0.5784
KO veh vs. KO 3e11	-11.24	-21.34 to -1.129	0.0236
KO 1e11 vs. KO 3e11	-6.34	-16.28 to 3.602	0.3399
Statistics for Figure 5D: 0.25 Hz, Amplitude P1/FC
ANOVA table	SS	DF	MS	F (DFn, DFd)	P value
Treatment	227	3	75.67	F (3, 58) = 0.6227	P=0.6032
Residual	7049	58	121.5
Total	7276	61
Tukey's multiple comparisons test	Mean diff.	95.00% CI of diff.	Individual P Value
WT veh vs. KO veh	1.115	-9.533 to 11.76	0.9925
WT veh vs. KO 1e11	3.28	-7.200 to 13.76	0.841
WT veh vs. KO 3e11	-1.934	-12.41 to 8.546	0.9614
KO veh vs. KO 1e11	2.165	-8.315 to 12.64	0.9471
KO veh vs. KO 3e11	-3.049	-13.53 to 7.431	0.8678
KO 1e11 vs. KO 3e11	-5.214	-15.52 to 5.095	0.543
Statistics for Figure 5E: 0.25 Hz, Amplitude N1/FC
ANOVA table	SS	DF	MS	F (DFn, DFd)	P value
Treatment	3150	3	1050	F (3, 58) = 5.035	P=0.0036
Residual	12095	58	208.5
Total	15245	61
Tukey's multiple comparisons test	Mean diff.	95.00% CI of diff.	Individual P Value
WT veh vs. KO veh	15.69	1.743 to 29.64	0.0215
WT veh vs. KO 1e11	10.89	-2.839 to 24.62	0.1659
WT veh vs. KO 3e11	-1.179	-14.91 to 12.55	0.9958
KO veh vs. KO 1e11	-4.802	-18.53 to 8.925	0.7914
KO veh vs. KO 3e11	-16.87	-30.60 to -3.142	0.0101
KO 1e11 vs. KO 3e11	-12.07	-25.57 to 1.438	0.0958
Statistics for Figure 5F: 0.25 Hz, Amplitude P2/FC
ANOVA table	SS	DF	MS	F (DFn, DFd)	P value
Treatment	6903	3	2301	F (3, 58) = 4.664	P=0.0055
Residual	28610	58	493.3
Total	35513	61
Tukey's multiple comparisons test	Mean diff.	95.00% CI of diff.	Individual P Value
WT veh vs. KO veh	29.83	8.374 to 51.28	0.0028
WT veh vs. KO 1e11	13.51	-7.603 to 34.62	0.3369
WT veh vs. KO 3e11	10.21	-10.90 to 31.33	0.5795
KO veh vs. KO 1e11	-16.31	-37.43 to 4.799	0.1841
KO veh vs. KO 3e11	-19.61	-40.73 to 1.502	0.0778
KO 1e11 vs. KO 3e11	-3.297	-24.07 to 17.47	0.9749
Statistics for Figure 5G: 0.25 Hz, Latency P1/AuC
ANOVA table	SS	DF	MS	F (DFn, DFd)	P value
Treatment	78.64	3	26.21	F (3, 58) = 1.887	P=0.1419
Residual	805.9	58	13.89
Total	884.5	61
Tukey's multiple comparisons test	Mean diff.	95.00% CI of diff.	Individual P Value
WT veh vs. KO veh	1.107	-2.493 to 4.707	0.848
WT veh vs. KO 1e11	2.759	-0.7848 to 6.302	0.1788
WT veh vs. KO 3e11	2.576	-0.9679 to 6.119	0.23
KO veh vs. KO 1e11	1.652	-1.892 to 5.196	0.6086
KO veh vs. KO 3e11	1.469	-2.075 to 5.012	0.6931
KO 1e11 vs. KO 3e11	-0.1831	-3.669 to 3.303	0.999
Statistics for Figure 5H: 0.25 Hz, Latency N1/AuC
ANOVA table	SS	DF	MS	F (DFn, DFd)	P value
Treatment	9.985	3	3.328	F (3, 58) = 0.05202	P=0.9842
Residual	3711	58	63.99
Total	3721	61
Tukey's multiple comparisons test	Mean diff.	95.00% CI of diff.	Individual P Value
WT veh vs. KO veh	-0.7161	-8.442 to 7.010	0.9948
WT veh vs. KO 1e11	-0.5046	-8.109 to 7.100	0.9981
WT veh vs. KO 3e11	-1.115	-8.719 to 6.489	0.98
KO veh vs. KO 1e11	0.2116	-7.393 to 7.816	0.9999
KO veh vs. KO 3e11	-0.3988	-8.003 to 7.206	0.999
KO 1e11 vs. KO 3e11	-0.6104	-8.091 to 6.870	0.9964
Statistics for Figure 5I: 0.25 Hz, Latency P2/AuC
ANOVA table	SS	DF	MS	F (DFn, DFd)	P value
Treatment	2844	3	948	F (3, 58) = 0.7746	P=0.5129
Residual	70984	58	1224
Total	73828	61
Tukey's multiple comparisons test	Mean diff.	95.00% CI of diff.	Individual P Value
WT veh vs. KO veh	15.82	-17.97 to 49.61	0.6053
WT veh vs. KO 1e11	2.718	-30.54 to 35.98	0.9964
WT veh vs. KO 3e11	13.7	-19.55 to 46.96	0.697
KO veh vs. KO 1e11	-13.1	-46.36 to 20.15	0.7256
KO veh vs. KO 3e11	-2.116	-35.37 to 31.14	0.9983
KO 1e11 vs. KO 3e11	10.99	-21.73 to 43.70	0.811
Statistics for Figure 5J: 0.25 Hz, Latency P1/FC
ANOVA table	SS	DF	MS	F (DFn, DFd)	P value
Treatment	187.6	3	62.53	F (3, 58) = 1.678	P=0.1818
Residual	2162	58	37.27
Total	2349	61
Tukey's multiple comparisons test	Mean diff.	95.00% CI of diff.	Individual P Value
WT veh vs. KO veh	0.9766	-4.920 to 6.873	0.9716
WT veh vs. KO 1e11	4.594	-1.210 to 10.40	0.1673
WT veh vs. KO 3e11	1.298	-4.506 to 7.102	0.9342
KO veh vs. KO 1e11	3.617	-2.186 to 9.421	0.36
KO veh vs. KO 3e11	0.3215	-5.482 to 6.125	0.9989
KO 1e11 vs. KO 3e11	-3.296	-9.005 to 2.413	0.4283
Statistics for Figure 5K: 0.25 Hz, Latency N1/FC
ANOVA table	SS	DF	MS	F (DFn, DFd)	P value
Treatment	545.5	3	181.8	F (3, 58) = 1.277	P=0.2907
Residual	8258	58	142.4
Total	8803	61
Tukey's multiple comparisons test	Mean diff.	95.00% CI of diff.	Individual P Value
WT veh vs. KO veh	-4.622	-16.15 to 6.902	0.7144
WT veh vs. KO 1e11	3.756	-7.588 to 15.10	0.8173
WT veh vs. KO 3e11	-0.5168	-11.86 to 10.83	0.9994
KO veh vs. KO 1e11	8.378	-2.965 to 19.72	0.2176
KO veh vs. KO 3e11	4.106	-7.238 to 15.45	0.774
KO 1e11 vs. KO 3e11	-4.272	-15.43 to 6.886	0.7427
Statistics for Figure 5L: 0.25 Hz, Latency P2/FC
ANOVA table	SS	DF	MS	F (DFn, DFd)	P value
Treatment	2571	3	856.9	F (3, 58) = 0.8829	P=0.4554
Residual	56291	58	970.5
Total	58862	61
Tukey's multiple comparisons test	Mean diff.	95.00% CI of diff.	Individual P Value
WT veh vs. KO veh	12.63	-17.46 to 42.72	0.6847
WT veh vs. KO 1e11	17.66	-11.95 to 47.28	0.3992
WT veh vs. KO 3e11	11.87	-17.75 to 41.48	0.7151
KO veh vs. KO 1e11	5.033	-24.58 to 34.65	0.9695
KO veh vs. KO 3e11	-0.765	-30.38 to 28.85	0.9999
KO 1e11 vs. KO 3e11	-5.798	-34.93 to 23.34	0.9523
