# Supplementary material for: Neonatal expression of human FMRP isoform corrects cortical deficits and improves behavior in a mouse model of fragile X syndrome
Source: Mol Ther Nucleic Acids. 2026 Jun 12;37(3):102981. doi: 10.1016/j.omtn.2026.102981 (PMC13320503; doi:10.1016/j.omtn.2026.102981)
Supplement: Table S7. Statistics for Figure S6 [file mmc8.xlsx]

## Sheet: Sheet1
Statistics for Figure S6A: 4 Hz, Amplitude P1/AuC
ANOVA table	SS	DF	MS	F (DFn, DFd)	P value
Treatment	132.7	3	44.25	F (3, 58) = 0.1827	P=0.9078
Residual	14049	58	242.2
Total	14182	61
Tukey's multiple comparisons test	Mean diff.	95.00% CI of diff.	Individual P Value
WT veh vs. KO veh	-2.306	-17.34 to 12.73	0.9772
WT veh vs. KO 1e11	-3.685	-18.48 to 11.11	0.912
WT veh vs. KO 3e11	-3.512	-18.31 to 11.28	0.9227
KO veh vs. KO 1e11	-1.379	-16.17 to 13.42	0.9947
KO veh vs. KO 3e11	-1.206	-16.00 to 13.59	0.9964
KO 1e11 vs. KO 3e11	0.1735	-14.38 to 14.73	>0.9999
Statistics for Figure S6B: 4 Hz, Amplitude N1/AuC
ANOVA table	SS	DF	MS	F (DFn, DFd)	P value
Treatment	1285	3	428.4	F (3, 57) = 2.817	P=0.0471
Residual	8668	57	152.1
Total	9954	60
Tukey's multiple comparisons test	Mean diff.	95.00% CI of diff.	Individual P Value
WT veh vs. KO veh	-3.282	-15.20 to 8.635	0.8851
WT veh vs. KO 1e11	-8.993	-20.72 to 2.737	0.1895
WT veh vs. KO 3e11	-11.72	-23.64 to 0.1949	0.0555
KO veh vs. KO 1e11	-5.711	-17.44 to 6.019	0.5739
KO veh vs. KO 3e11	-8.44	-20.36 to 3.477	0.2505
KO 1e11 vs. KO 3e11	-2.729	-14.46 to 9.000	0.9266
Statistics for Figure S6C: 4 Hz, Amplitude P2/AuC
ANOVA table	SS	DF	MS	F (DFn, DFd)	P value
Treatment	1165	3	388.4	F (3, 58) = 3.408	P=0.0234
Residual	6610	58	114
Total	7775	61
Tukey's multiple comparisons test	Mean diff.	95.00% CI of diff.	Individual P Value
WT veh vs. KO veh	7.126	-3.185 to 17.44	0.2708
WT veh vs. KO 1e11	3.763	-6.386 to 13.91	0.7609
WT veh vs. KO 3e11	-4.493	-14.64 to 5.656	0.6474
KO veh vs. KO 1e11	-3.364	-13.51 to 6.785	0.8169
KO veh vs. KO 3e11	-11.62	-21.77 to -1.471	0.0187
KO 1e11 vs. KO 3e11	-8.256	-18.24 to 1.728	0.1389
Statistics for Figure S6D: 4 Hz, Amplitude P1/FC
ANOVA table	SS	DF	MS	F (DFn, DFd)	P value
Treatment	413.7	3	137.9	F (3, 58) = 0.8354	P=0.4799
Residual	9574	58	165.1
Total	9987	61
Tukey's multiple comparisons test	Mean diff.	95.00% CI of diff.	Individual P Value
WT veh vs. KO veh	-2.881	-15.29 to 9.528	0.9272
WT veh vs. KO 1e11	-4.513	-16.73 to 7.700	0.7628
WT veh vs. KO 3e11	-7.125	-19.34 to 5.089	0.419
KO veh vs. KO 1e11	-1.633	-13.85 to 10.58	0.9847
KO veh vs. KO 3e11	-4.244	-16.46 to 7.970	0.7947
KO 1e11 vs. KO 3e11	-2.611	-14.63 to 9.404	0.9392
Statistics for Figure S6E: 4 Hz, Amplitude N1/FC
ANOVA table	SS	DF	MS	F (DFn, DFd)	P value
Treatment	2483	3	827.7	F (3, 58) = 5.490	P=0.0022
Residual	8745	58	150.8
Total	11228	61
Tukey's multiple comparisons test	Mean diff.	95.00% CI of diff.	Individual P Value
WT veh vs. KO veh	11.32	-0.5395 to 23.18	0.0665
WT veh vs. KO 1e11	5.299	-6.374 to 16.97	0.6289
WT veh vs. KO 3e11	-5.784	-17.46 to 5.889	0.56
KO veh vs. KO 1e11	-6.022	-17.69 to 5.651	0.5264
KO veh vs. KO 3e11	-17.1	-28.78 to -5.431	0.0015
KO 1e11 vs. KO 3e11	-11.08	-22.57 to 0.4009	0.0623
Statistics for Figure S6F: 4 Hz, Amplitude P2/FC
ANOVA table	SS	DF	MS	F (DFn, DFd)	P value
Treatment	7249	3	2416	F (3, 58) = 4.525	P=0.0064
Residual	30973	58	534
Total	38222	61
Tukey's multiple comparisons test	Mean diff.	95.00% CI of diff.	Individual P Value
WT veh vs. KO veh	30.91	8.587 to 53.23	0.003
WT veh vs. KO 1e11	16.62	-5.353 to 38.58	0.1996
WT veh vs. KO 3e11	13.43	-8.542 to 35.40	0.3774
KO veh vs. KO 1e11	-14.29	-36.26 to 7.677	0.3224
KO veh vs. KO 3e11	-17.48	-39.45 to 4.488	0.1637
KO 1e11 vs. KO 3e11	-3.189	-24.80 to 18.42	0.9796
Statistics for Figure S6G: 4 Hz, Latency P1/AuC
ANOVA table	SS	DF	MS	F (DFn, DFd)	P value
Treatment	114.8	3	38.27	F (3, 58) = 2.311	P=0.0856
Residual	960.2	58	16.55
Total	1075	61
Tukey's multiple comparisons test	Mean diff.	95.00% CI of diff.	Individual P Value
WT veh vs. KO veh	2.734	-1.195 to 6.664	0.2652
WT veh vs. KO 1e11	3.219	-0.6493 to 7.087	0.1351
WT veh vs. KO 3e11	3.402	-0.4662 to 7.270	0.1038
KO veh vs. KO 1e11	0.4842	-3.384 to 4.352	0.9873
KO veh vs. KO 3e11	0.6673	-3.201 to 4.535	0.9681
KO 1e11 vs. KO 3e11	0.1831	-3.622 to 3.988	0.9993
Statistics for Figure S6H: 4 Hz, Latency N1/AuC
ANOVA table	SS	DF	MS	F (DFn, DFd)	P value
Treatment	99.99	3	33.33	F (3, 58) = 0.4754	P=0.7006
Residual	4066	58	70.11
Total	4166	61
Tukey's multiple comparisons test	Mean diff.	95.00% CI of diff.	Individual P Value
WT veh vs. KO veh	0.7161	-7.371 to 8.804	0.9954
WT veh vs. KO 1e11	-0.8423	-8.802 to 7.118	0.9923
WT veh vs. KO 3e11	-2.673	-10.63 to 5.287	0.8109
KO veh vs. KO 1e11	-1.558	-9.518 to 6.402	0.9545
KO veh vs. KO 3e11	-3.389	-11.35 to 4.571	0.6749
KO 1e11 vs. KO 3e11	-1.831	-9.662 to 6.000	0.9258
Statistics for Figure S6I: 4 Hz, Latency P2/AuC
ANOVA table	SS	DF	MS	F (DFn, DFd)	P value
Treatment	1219	3	406.4	F (3, 58) = 0.3591	P=0.7828
Residual	65638	58	1132
Total	66857	61
Tukey's multiple comparisons test	Mean diff.	95.00% CI of diff.	Individual P Value
WT veh vs. KO veh	5.859	-26.63 to 38.35	0.9639
WT veh vs. KO 1e11	5.339	-26.64 to 37.32	0.971
WT veh vs. KO 3e11	12.48	-19.50 to 44.46	0.7314
KO veh vs. KO 1e11	-0.5208	-32.50 to 31.46	>0.9999
KO veh vs. KO 3e11	6.62	-25.36 to 38.60	0.9468
KO 1e11 vs. KO 3e11	7.141	-24.32 to 38.60	0.9315
Statistics for Figure S6J: 4 Hz, Latency P1/FC
ANOVA table	SS	DF	MS	F (DFn, DFd)	P value
Treatment	164.3	3	54.77	F (3, 58) = 1.433	P=0.2425
Residual	2217	58	38.23
Total	2382	61
Tukey's multiple comparisons test	Mean diff.	95.00% CI of diff.	Individual P Value
WT veh vs. KO veh	0.7812	-5.191 to 6.753	0.9856
WT veh vs. KO 1e11	4.281	-1.597 to 10.16	0.2285
WT veh vs. KO 3e11	1.351	-4.527 to 7.229	0.9292
KO veh vs. KO 1e11	3.499	-2.379 to 9.377	0.4008
KO veh vs. KO 3e11	0.5697	-5.308 to 6.448	0.994
KO 1e11 vs. KO 3e11	-2.93	-8.712 to 2.853	0.5415
Statistics for Figure S6K: 4 Hz, Latency N1/FC
ANOVA table	SS	DF	MS	F (DFn, DFd)	P value
Treatment	2881	3	960.2	F (3, 57) = 5.807	P=0.0016
Residual	9425	57	165.3
Total	12305	60
Tukey's multiple comparisons test	Mean diff.	95.00% CI of diff.	Individual P Value
WT veh vs. KO veh	-4.948	-17.37 to 7.478	0.7187
WT veh vs. KO 1e11	9.961	-2.465 to 22.39	0.1587
WT veh vs. KO 3e11	-8.203	-20.43 to 4.027	0.2958
KO veh vs. KO 1e11	14.91	2.483 to 27.33	0.0126
KO veh vs. KO 3e11	-3.255	-15.49 to 8.975	0.8949
KO 1e11 vs. KO 3e11	-18.16	-30.39 to -5.934	0.0013
Statistics for Figure S6L: 4 Hz, Latency P2/FC
ANOVA table	SS	DF	MS	F (DFn, DFd)	P value
Treatment	7929	3	2643	F (3, 58) = 2.429	P=0.0744
Residual	63107	58	1088
Total	71036	61
Tukey's multiple comparisons test	Mean diff.	95.00% CI of diff.	Individual P Value
WT veh vs. KO veh	17.71	-14.15 to 49.57	0.4618
WT veh vs. KO 1e11	30.4	-0.9581 to 61.76	0.0607
WT veh vs. KO 3e11	8.488	-22.87 to 39.85	0.8904
KO veh vs. KO 1e11	12.69	-18.67 to 44.05	0.7087
KO veh vs. KO 3e11	-9.22	-40.58 to 22.14	0.8642
KO 1e11 vs. KO 3e11	-21.91	-52.76 to 8.936	0.2483
