# Supplementary material for: Neonatal expression of human FMRP isoform corrects cortical deficits and improves behavior in a mouse model of fragile X syndrome
Source: Mol Ther Nucleic Acids. 2026 Jun 12;37(3):102981. doi: 10.1016/j.omtn.2026.102981 (PMC13320503; doi:10.1016/j.omtn.2026.102981)
Supplement: Table S8. Statistics for Figure S10 [file mmc9.xlsx]

## Sheet: Sheet1
Statistics for Figure S10A: P28-P30, Time (%) in the center of the open field (0-5 min)
ANOVA table	SS	DF	MS	F (DFn, DFd)	P value
Treatment	0.2636	3	0.08786	F (3, 72) = 0.6273	P=0.5997
Residual	10.08	72	0.1401
Total	10.35	75
Tukey's multiple comparisons test	Mean diff.	95.00% CI of diff.	Individual P Value
WT veh vs. KO veh	-0.06413	-0.3846 to 0.2563	0.9524
WT veh vs. KO 1e11	0.025	-0.3051 to 0.3551	0.9972
WT veh vs. KO 3e11	-0.1309	-0.4737 to 0.2120	0.7475
KO veh vs. KO 1e11	0.08913	-0.2118 to 0.3901	0.8637
KO veh vs. KO 3e11	-0.06675	-0.3816 to 0.2481	0.9442
KO 1e11 vs. KO 3e11	-0.1559	-0.4806 to 0.1688	0.5895
Statistics for Figure S10B: P28-P30, Time (%) in the center of the open field (6-10 min)
ANOVA table	SS	DF	MS	F (DFn, DFd)	P value
Treatment	2.17	3	0.7233	F (3, 71) = 1.059	P=0.3720
Residual	48.49	71	0.683
Total	50.66	74
Tukey's multiple comparisons test	Mean diff.	95.00% CI of diff.	Individual P Value
WT veh vs. KO veh	-0.1663	-0.8741 to 0.5415	0.926
WT veh vs. KO 1e11	0.2882	-0.4496 to 1.026	0.7339
WT veh vs. KO 3e11	0.01324	-0.7441 to 0.7706	>0.9999
KO veh vs. KO 1e11	0.4545	-0.2196 to 1.129	0.2944
KO veh vs. KO 3e11	0.1795	-0.5159 to 0.8750	0.9046
KO 1e11 vs. KO 3e11	-0.2749	-1.001 to 0.4509	0.7519
Statistics for Figure S10C: P28-P30, Time (%) in the center of the open field (0-10 min)
ANOVA table	SS	DF	MS	F (DFn, DFd)	P value
Treatment	0.9516	3	0.3172	F (3, 71) = 1.456	P=0.2339
Residual	15.47	71	0.2178
Total	16.42	74
Tukey's multiple comparisons test	Mean diff.	95.00% CI of diff.	Individual P Value
WT veh vs. KO veh	-0.1348	-0.5345 to 0.2650	0.8116
WT veh vs. KO 1e11	0.1605	-0.2561 to 0.5772	0.742
WT veh vs. KO 3e11	-0.05882	-0.4865 to 0.3689	0.9837
KO veh vs. KO 1e11	0.2953	-0.08537 to 0.6760	0.1829
KO veh vs. KO 3e11	0.07596	-0.3168 to 0.4687	0.9567
KO 1e11 vs. KO 3e11	-0.2193	-0.6293 to 0.1906	0.4988
Statistics for Figure S10D: P28-P30, Crosses through the center of the open field (0-5 min)
ANOVA table	SS	DF	MS	F (DFn, DFd)	P value
Treatment	1.286	3	0.4288	F (3, 71) = 1.049	P=0.3766
Residual	29.03	71	0.4089
Total	30.32	74
Tukey's multiple comparisons test	Mean diff.	95.00% CI of diff.	Individual P Value
WT veh vs. KO veh	0.3071	-0.2406 to 0.8548	0.4578
WT veh vs. KO 1e11	0.0875	-0.4768 to 0.6518	0.9769
WT veh vs. KO 3e11	0	-0.5948 to 0.5948	>0.9999
KO veh vs. KO 1e11	-0.2196	-0.7339 to 0.2948	0.6766
KO veh vs. KO 3e11	-0.3071	-0.8548 to 0.2406	0.4578
KO 1e11 vs. KO 3e11	-0.0875	-0.6518 to 0.4768	0.9769
Statistics for Figure S10E: P28-P30, Crosses through the center of the open field (6-10 min)
ANOVA table	SS	DF	MS	F (DFn, DFd)	P value
Treatment	3.116	3	1.039	F (3, 70) = 0.8716	P=0.4601
Residual	83.42	70	1.192
Total	86.54	73
Tukey's multiple comparisons test	Mean diff.	95.00% CI of diff.	Individual P Value
WT veh vs. KO veh	-0.0625	-0.9978 to 0.8728	0.998
WT veh vs. KO 1e11	0.4112	-0.5637 to 1.386	0.6846
WT veh vs. KO 3e11	0.3125	-0.7033 to 1.328	0.8497
KO veh vs. KO 1e11	0.4737	-0.4170 to 1.364	0.5039
KO veh vs. KO 3e11	0.375	-0.5603 to 1.310	0.7177
KO 1e11 vs. KO 3e11	-0.09868	-1.074 to 0.8762	0.9933
Statistics for Figure S10F: P28-P30, Crosses through the center of the open field (0-10 min)
ANOVA table	SS	DF	MS	F (DFn, DFd)	P value
Treatment	1.14	3	0.3802	F (3, 71) = 0.2011	P=0.8953
Residual	134.2	70	1.891
Total	135.4	73
Tukey's multiple comparisons test	Mean diff.	95.00% CI of diff.	Individual P Value
WT veh vs. KO veh	0.2446	-0.9332 to 1.422	0.9472
WT veh vs. KO 1e11	0.325	-0.8884 to 1.538	0.8949
WT veh vs. KO 3e11	0.3125	-0.9665 to 1.592	0.9177
KO veh vs. KO 1e11	0.08043	-1.026 to 1.187	0.9975
KO veh vs. KO 3e11	0.06793	-1.110 to 1.246	0.9987
KO 1e11 vs. KO 3e11	-0.0125	-1.226 to 1.201	>0.9999
Statistics for Figure S10G: P28-P30, % time spent in the open field arena (0-5 min)
ANOVA table	SS	DF	MS	F (DFn, DFd)	P value	% of total variation
Preference x Treatment	173.2	3	57.73	F (3, 144) = 1.123	P=0.3419	0.1331
Preference	120910	1	120910	F (1, 144) = 2352	P<0.0001	92.95
Treatment	1.949	3	0.6497	F (3, 144) = 0.01264	P=0.9980	0.001498
Uncorrected Fisher’s LSD	Mean diff.	95.00% CI of diff.	Individual P Value
Thigmotaxis
WT veh vs. KO veh	2.799	-3.268 to 8.866	0.6283
WT veh vs. KO 1e11	0.6038	-5.647 to 6.855	0.9944
WT veh vs. KO 3e11	2.198	-4.293 to 8.689	0.8151
KO veh vs. KO 1e11	-2.195	-7.893 to 3.502	0.7487
KO veh vs. KO 3e11	-0.601	-6.562 to 5.360	0.9937
KO 1e11 vs. KO 3e11	1.594	-4.553 to 7.742	0.9067
Open field
WT veh vs. KO veh	-2.584	-8.651 to 3.483	0.6858
WT veh vs. KO 1e11	-0.6237	-6.875 to 5.627	0.9939
WT veh vs. KO 3e11	-1.631	-8.122 to 4.861	0.9144
KO veh vs. KO 1e11	1.96	-3.738 to 7.658	0.8079
KO veh vs. KO 3e11	0.9535	-5.007 to 6.914	0.9757
KO 1e11 vs. KO 3e11	-1.007	-7.155 to 5.141	0.974
WT veh
Thigmotaxis vs. Open field	59.59	54.58 to 64.60	<0.0001
KO veh
Thigmotaxis vs. Open field	54.2	50.03 to 58.38	<0.0001
KO 1e11
Thigmotaxis vs. Open field	58.36	53.88 to 62.84	<0.0001
KO 3e11
Thigmotaxis vs. Open field	55.76	50.90 to 60.62	<0.0001
Statistics for Figure S10H: P28-P30, % time spent in the open field arena (6-10 min)
ANOVA table	SS	DF	MS	F (DFn, DFd)	P value	% of total variation
Preference x Treatment	882.2	3	294.1	F (3, 144) = 2.657	P=0.0507	1.959
Preference	28166	1	28166	F (1, 144) = 254.4	P<0.0001	62.56
Treatment	0.6203	3	0.2068	F (3, 144) = 0.0019	P=0.9999	0.0014
Uncorrected Fisher’s LSD	Mean diff.	95.00% CI of diff.	Individual P Value
Thigmotaxis
WT veh vs. KO veh	4.782	-4.120 to 13.69	0.5037
WT veh vs. KO 1e11	4.986	-4.186 to 14.16	0.4933
WT veh vs. KO 3e11	7.256	-2.269 to 16.78	0.2003
KO veh vs. KO 1e11	0.2039	-8.157 to 8.565	>0.9999
KO veh vs. KO 3e11	2.474	-6.273 to 11.22	0.8828
KO 1e11 vs. KO 3e11	2.27	-6.752 to 11.29	0.914
Open field
WT veh vs. KO veh	-4.726	-13.63 to 4.176	0.514
WT veh vs. KO 1e11	-4.934	-14.11 to 4.239	0.5026
WT veh vs. KO 3e11	-6.914	-16.44 to 2.611	0.2383
KO veh vs. KO 1e11	-0.2074	-8.569 to 8.154	>0.9999
KO veh vs. KO 3e11	-2.188	-10.94 to 6.559	0.9153
KO 1e11 vs. KO 3e11	-1.981	-11.00 to 7.041	0.9407
WT veh
Thigmotaxis vs. Open field	35.9	28.55 to 43.25	<0.0001
KO veh
Thigmotaxis vs. Open field	26.39	20.26 to 32.52	<0.0001
KO 1e11
Thigmotaxis vs. Open field	25.98	19.40 to 32.56	<0.0001
KO 3e11
Thigmotaxis vs. Open field	21.73	14.60 to 28.86	<0.0001
Statistics for Figure S10I: P28-P30, % time spent in the open field arena (0-10 min)
ANOVA table	SS	DF	MS	F (DFn, DFd)	P value	% of total variation
Preference x Treatment	361.5	3	120.5	F (3, 144) = 1.874	P=0.1366	0.4668
Preference	67070	1	67070	F (1, 144) = 1043	P<0.0001	86.59
Treatment	5.212	3	1.737	F (3, 144) = 0.0270	P=0.9940	0.006729
Uncorrected Fisher’s LSD	Mean diff.	95.00% CI of diff.	Individual P Value
Thigmotaxis
WT veh vs. KO veh	3.76	-3.026 to 10.55	0.4764
WT veh vs. KO 1e11	2.795	-4.197 to 9.787	0.7268
WT veh vs. KO 3e11	4.727	-2.533 to 11.99	0.3315
KO veh vs. KO 1e11	-0.9653	-7.338 to 5.408	0.9792
KO veh vs. KO 3e11	0.9669	-5.700 to 7.634	0.9817
KO 1e11 vs. KO 3e11	1.932	-4.944 to 8.809	0.8848
Open field
WT veh vs. KO veh	-2.896	-9.682 to 3.889	0.6843
WT veh vs. KO 1e11	-2.779	-9.770 to 4.213	0.7303
WT veh vs. KO 3e11	-4.272	-11.53 to 2.988	0.4226
KO veh vs. KO 1e11	0.1177	-6.255 to 6.491	>0.9999
KO veh vs. KO 3e11	-1.376	-8.043 to 5.291	0.95
KO 1e11 vs. KO 3e11	-1.494	-8.370 to 5.383	0.9424
WT veh
Thigmotaxis vs. Open field	47.74	42.14 to 53.35	<0.0001
KO veh
Thigmotaxis vs. Open field	41.09	36.41 to 45.76	<0.0001
KO 1e11
Thigmotaxis vs. Open field	42.17	37.16 to 47.18	<0.0001
KO 3e11
Thigmotaxis vs. Open field	38.74	33.31 to 44.18	<0.0001
