# Supplementary material for: Neonatal expression of human FMRP isoform corrects cortical deficits and improves behavior in a mouse model of fragile X syndrome
Source: Mol Ther Nucleic Acids. 2026 Jun 12;37(3):102981. doi: 10.1016/j.omtn.2026.102981 (PMC13320503; doi:10.1016/j.omtn.2026.102981)
Supplement: Table S9. Statistics for Figure S11 [file mmc10.xlsx]

## Sheet: Sheet1
Statistics for Figure S11A: P28-P30, Distance traveled (0-5 min)
ANOVA table	SS	DF	MS	F (DFn, DFd)	P value
Treatment	1696226	3	565409	F (3, 72) = 0.2893	P=0.8330
Residual	140710557	72	1954313
Total	142406783	75
Tukey's multiple comparisons test	Mean diff.	95.00% CI of diff.	Individual P Value
WT veh vs. KO veh	85.05	-1112 to 1282	0.9977
WT veh vs. KO 1e11	-175.8	-1409 to 1057	0.9819
WT veh vs. KO 3e11	-295.1	-1576 to 985.5	0.9298
KO veh vs. KO 1e11	-260.9	-1385 to 863.2	0.9285
KO veh vs. KO 3e11	-380.2	-1556 to 795.8	0.8302
KO 1e11 vs. KO 3e11	-119.3	-1332 to 1094	0.9939
Statistics for Figure S11B: P28-P30, Distance traveled (6-10 min)
ANOVA table	SS	DF	MS	F (DFn, DFd)	P value
Treatment	986410	3	328803	F (3, 72) = 0.2553	P=0.8573
Residual	92731081	72	1287932
Total	93717490	75
Tukey's multiple comparisons test	Mean diff.	95.00% CI of diff.	Individual P Value
WT veh vs. KO veh	99.88	-871.8 to 1072	0.993
WT veh vs. KO 1e11	-199.7	-1201 to 801.4	0.9528
WT veh vs. KO 3e11	-4.427	-1044 to 1035	>0.9999
KO veh vs. KO 1e11	-299.6	-1212 to 612.9	0.8236
KO veh vs. KO 3e11	-104.3	-1059 to 850.4	0.9917
KO 1e11 vs. KO 3e11	195.3	-789.3 to 1180	0.9536
Statistics for Figure S11C: P28-P30, Distance traveled (0-10 min)
ANOVA table	SS	DF	MS	F (DFn, DFd)	P value
Treatment	4215899	3	1405300	F (3, 72) = 0.2765	P=0.8422
Residual	365937692	72	5082468
Total	370153591	75
Tukey's multiple comparisons test	Mean diff.	95.00% CI of diff.	Individual P Value
WT veh vs. KO veh	184.9	-1745 to 2115	0.9943
WT veh vs. KO 1e11	-375.6	-2364 to 1613	0.9596
WT veh vs. KO 3e11	-299.6	-2365 to 1766	0.981
KO veh vs. KO 1e11	-560.5	-2373 to 1252	0.848
KO veh vs. KO 3e11	-484.5	-2381 to 1412	0.9074
KO 1e11 vs. KO 3e11	76.03	-1880 to 2032	0.9996
Statistics for Figure S11D: P28-P30, Velocity (0-5 min)
ANOVA table	SS	DF	MS	F (DFn, DFd)	P value
Treatment	19.3	3	6.435	F (3, 72) = 0.2907	P=0.8319
Residual	1594	72	22.13
Total	1613	75
Tukey's multiple comparisons test	Mean diff.	95.00% CI of diff.	Individual P Value
WT veh vs. KO veh	0.284	-3.744 to 4.312	0.9977
WT veh vs. KO 1e11	-0.5813	-4.731 to 3.569	0.9828
WT veh vs. KO 3e11	-1.005	-5.315 to 3.305	0.9276
KO veh vs. KO 1e11	-0.8652	-4.648 to 2.918	0.9313
KO veh vs. KO 3e11	-1.289	-5.246 to 2.669	0.8271
KO 1e11 vs. KO 3e11	-0.4235	-4.505 to 3.658	0.9928
Statistics for Figure S11E: P28-P30, Velocity (6-10 min)
ANOVA table	SS	DF	MS	F (DFn, DFd)	P value
Treatment	10.72	3	3.573	F (3, 72) = 0.2432	P=0.8659
Residual	1058	72	14.69
Total	1069	75
Tukey's multiple comparisons test	Mean diff.	95.00% CI of diff.	Individual P Value
WT veh vs. KO veh	0.3158	-2.966 to 3.598	0.9943
WT veh vs. KO 1e11	-0.6725	-4.054 to 2.709	0.9533
WT veh vs. KO 3e11	-0.05662	-3.568 to 3.455	>0.9999
KO veh vs. KO 1e11	-0.9883	-4.070 to 2.094	0.8336
KO veh vs. KO 3e11	-0.3724	-3.597 to 2.852	0.9902
KO 1e11 vs. KO 3e11	0.6159	-2.710 to 3.941	0.9617
Statistics for Figure S11F: P28-P30, Velocity (0-10 min)
ANOVA table	SS	DF	MS	F (DFn, DFd)	P value
Treatment	11.83	3	3.943	F (3, 72) = 0.2734	P=0.8444
Residual	1039	72	14.43
Total	1050	75
Tukey's multiple comparisons test	Mean diff.	95.00% CI of diff.	Individual P Value
WT veh vs. KO veh	0.3092	-2.943 to 3.561	0.9945
WT veh vs. KO 1e11	-0.6175	-3.968 to 2.733	0.9623
WT veh vs. KO 3e11	-0.5213	-4.001 to 2.958	0.9791
KO veh vs. KO 1e11	-0.9267	-3.981 to 2.127	0.8551
KO veh vs. KO 3e11	-0.8306	-4.026 to 2.364	0.903
KO 1e11 vs. KO 3e11	0.09618	-3.199 to 3.391	0.9998
