# Supplementary material for: Neonatal expression of human FMRP isoform corrects cortical deficits and improves behavior in a mouse model of fragile X syndrome
Source: Mol Ther Nucleic Acids. 2026 Jun 12;37(3):102981. doi: 10.1016/j.omtn.2026.102981 (PMC13320503; doi:10.1016/j.omtn.2026.102981)
Supplement: Table S10. Statistics for Figure 6 [file mmc11.xlsx]

## Sheet: Sheet1
Statistics for Figure 6B: Time (%) in the center of the open field (0-10 min)
ANOVA table	SS	DF	MS	F (DFn, DFd)	P value
Treatment	5.708	3	1.903	F (3, 63) = 5.345	P=0.0024
Residual	22.43	63	0.356
Total	28.14	66
Tukey's multiple comparisons test	Mean diff.	95.00% CI of diff.	Individual P Value
WT veh vs. KO veh	-0.5952	-1.128 to -0.06293	0.0225
WT veh vs. KO 1e11	-0.3139	-0.8644 to 0.2366	0.4408
WT veh vs. KO 3e11	0.1615	-0.4351 to 0.7582	0.891
KO veh vs. KO 1e11	0.2813	-0.2244 to 0.7871	0.4627
KO veh vs. KO 3e11	0.7568	0.2011 to 1.312	0.0035
KO 1e11 vs. KO 3e11	0.4754	-0.09769 to 1.049	0.1374
Statistics for Figure 6C: crosses through the center of the open field (0-10 min)
ANOVA table	SS	DF	MS	F (DFn, DFd)	P value
Treatment	48.99	3	16.33	F (3, 69) = 5.091	P=0.0031
Residual	221.3	69	3.208
Total	270.3	72
Tukey's multiple comparisons test	Mean diff.	95.00% CI of diff.	Individual P Value
WT veh vs. KO veh	-1.8	-3.379 to -0.2211	0.0191
WT veh vs. KO 1e11	-0.8	-2.411 to 0.8106	0.5612
WT veh vs. KO 3e11	0.2625	-1.432 to 1.957	0.9769
KO veh vs. KO 1e11	1	-0.4568 to 2.457	0.2788
KO veh vs. KO 3e11	2.063	0.5132 to 3.612	0.0044
KO 1e11 vs. KO 3e11	1.063	-0.5191 to 2.644	0.2971
Statistics for Figure 6D: Time (%) spent in the open field arena (0-5 min)
ANOVA table	SS	DF	MS	F (DFn, DFd)	P value	% of total variation
Preference x Treatment	855.3	3	285.1	F (3, 142) = 3.385	P=0.0200	1.491
Preference	44466	1	44466	F (1, 142) = 527.9	P<0.0001	77.5
Treatment	22.17	3	7.389	F (3, 142) = 0.08773	P=0.9667	0.03863
Tukey's multiple comparisons test	Mean diff.	95.00% CI of	Individual
		diff.	P Value
Thigmotaxis
WT veh vs. KO veh	2.556	-5.283 to 10.40	0.8315
WT veh vs. KO 1e11	7.621	-0.3813 to 15.62	0.0681
WT veh vs. KO 3e11	3.318	-4.992 to 11.63	0.7275
KO veh vs. KO 1e11	5.065	-2.306 to 12.44	0.2842
KO veh vs. KO 3e11	0.7618	-6.943 to 8.466	0.994
KO 1e11 vs. KO 3e11	-4.303	-12.17 to 3.567	0.4882
Open field
WT veh vs. KO veh	-0.967	-8.806 to 6.872	0.9885
WT veh vs. KO 1e11	-5.438	-13.44 to 2.565	0.2938
WT veh vs. KO 3e11	-1.927	-10.24 to 6.383	0.931
KO veh vs. KO 1e11	-4.47	-11.84 to 2.901	0.3952
KO veh vs. KO 3e11	-0.9602	-8.665 to 6.744	0.9882
KO 1e11 vs. KO 3e11	3.51	-4.360 to 11.38	0.6533
WT veh
Thigmotaxis vs. Open field	40.17	33.75 to 46.58	<0.0001
KO veh
Thigmotaxis vs. Open field	36.65	31.18 to 42.12	<0.0001
KO 1e11
Thigmotaxis vs. Open field	27.11	21.37 to 32.85	<0.0001
KO 3e11
Thigmotaxis vs. Open field	34.92	28.70 to 41.15	<0.0001
Statistics for Figure 6E: Time (%) spent in the open field arena (6-10 min)
ANOVA table	SS	DF	MS	F (DFn, DFd)	P value	% of total variation
Preference x Treatment	3143	3	1048	F (3, 138) = 10.67	P<0.0001	17.59
Preference	1778	1	1778	F (1, 138) = 18.10	P<0.0001	9.952
Treatment	1.216	3	0.4053	F (3, 138) = 0.004126	P=0.9996	0.006805
Tukey's multiple comparisons test	Mean diff.	95.00% CI of	Individual
		diff.	P Value
Thigmotaxis
WT veh vs. KO veh	9.205	0.5758 to 17.84	0.0316
WT veh vs. KO 1e11	8.145	-0.6579 to 16.95	0.0806
WT veh vs. KO 3e11	-1.04	-10.30 to 8.222	0.9913
KO veh vs. KO 1e11	-1.06	-9.023 to 6.902	0.9857
KO veh vs. KO 3e11	-10.25	-18.71 to -1.778	0.0108
KO 1e11 vs. KO 3e11	-9.185	-17.83 to -0.5407	0.0326
Open field
WT veh vs. KO veh	-9.11	-17.74 to -0.4800	0.0342
WT veh vs. KO 1e11	-8.003	-16.81 to 0.7996	0.0889
WT veh vs. KO 3e11	1.552	-7.711 to 10.81	0.9722
KO veh vs. KO 1e11	1.106	-6.856 to 9.069	0.9838
KO veh vs. KO 3e11	10.66	2.194 to 19.13	0.0072
KO 1e11 vs. KO 3e11	9.555	0.9107 to 18.20	0.024
WT veh
Thigmotaxis vs. Open field	15.03	7.878 to 22.19	<0.0001
KO veh
Thigmotaxis vs. Open field	-3.282	-9.190 to 2.626	0.274
KO 1e11
Thigmotaxis vs. Open field	-1.115	-7.312 to 5.082	0.7225
KO 3e11
Thigmotaxis vs. Open field	17.63	10.70 to 24.55	<0.0001
