# Supplementary material for: Neonatal expression of human FMRP isoform corrects cortical deficits and improves behavior in a mouse model of fragile X syndrome
Source: Mol Ther Nucleic Acids. 2026 Jun 12;37(3):102981. doi: 10.1016/j.omtn.2026.102981 (PMC13320503; doi:10.1016/j.omtn.2026.102981)
Supplement: Table S11. Statistics for Figure S12 [file mmc12.xlsx]

## Sheet: Sheet1
Statistics for Figure S12A: P60-P65, Time (%) in the center of the open field (0-5 min)
ANOVA table	SS	DF	MS	F (DFn, DFd)	P value
Treatment	2.472	3	0.824	F (3, 69) = 2.179	P=0.0983
Residual	26.09	69	0.3781
Total	28.56	72
Uncorrected Fisher’s LSD	Mean diff.	95.00% CI of diff.	Individual P Value
WT veh vs. KO veh	-0.4248	-0.9669 to 0.1172	0.1754
WT veh vs. KO 1e11	-0.2917	-0.8446 to 0.2613	0.5106
WT veh vs. KO 3e11	-0.006667	-0.5885 to 0.5751	>0.9999
KO veh vs. KO 1e11	0.1332	-0.3670 to 0.6333	0.8963
KO veh vs. KO 3e11	0.4182	-0.1137 to 0.9501	0.1733
KO 1e11 vs. KO 3e11	0.285	-0.2580 to 0.8280	0.5149
Statistics for Figure S12B: P60-P65, Time (%) in the center of the open field (6-10 min)
ANOVA table	SS	DF	MS	F (DFn, DFd)	P value
Treatment	11.32	3	3.773	F (3, 69) = 3.480	P=0.0204
Residual	74.8	69	1.084
Total	86.11	72
Uncorrected Fisher’s LSD	Mean diff.	95.00% CI of diff.	Individual P Value
WT veh vs. KO veh	-0.6045	-1.522 to 0.3133	0.3142
WT veh vs. KO 1e11	-0.16	-1.096 to 0.7763	0.9694
WT veh vs. KO 3e11	0.4875	-0.4976 to 1.473	0.5643
KO veh vs. KO 1e11	0.4445	-0.4023 to 1.291	0.5148
KO veh vs. KO 3e11	1.092	0.1914 to 1.993	0.0112
KO 1e11 vs. KO 3e11	0.6475	-0.2719 to 1.567	0.2574
Statistics for Figure S12C: P60-P65, Crosses through the center of the open field (0-5 min)
ANOVA table	SS	DF	MS	F (DFn, DFd)	P value
Treatment	6.411	3	2.137	F (3, 69) = 3.100	P=0.0323
Residual	47.56	69	0.6893
Total	53.97	72
Uncorrected Fisher’s LSD	Mean diff.	95.00% CI of diff.	Individual P Value
WT veh vs. KO veh	-0.7303	-1.462 to 0.001611	0.0507
WT veh vs. KO 1e11	-0.2667	-1.013 to 0.4799	0.7833
WT veh vs. KO 3e11	-0.05417	-0.8397 to 0.7314	0.9979
KO veh vs. KO 1e11	0.4636	-0.2117 to 1.139	0.2786
KO veh vs. KO 3e11	0.6761	-0.04205 to 1.394	0.0723
KO 1e11 vs. KO 3e11	0.2125	-0.5206 to 0.9456	0.8707
Statistics for Figure S12D: P60-P65, Crosses through the center of the open field (6-10 min)
ANOVA table	SS	DF	MS	F (DFn, DFd)	P value
Treatment	20.84	3	6.947	F (3, 69) = 3.254	P=0.0268
Residual	147.3	69	2.135
Total	168.2	72
Uncorrected Fisher’s LSD	Mean diff.	95.00% CI of diff.	Individual P Value
WT veh vs. KO veh	-1.07	-2.358 to 0.2185	0.1373
WT veh vs. KO 1e11	-0.5333	-1.847 to 0.7807	0.7097
WT veh vs. KO 3e11	0.3167	-1.066 to 1.699	0.9308
KO veh vs. KO 1e11	0.5364	-0.6522 to 1.725	0.6364
KO veh vs. KO 3e11	1.386	0.1224 to 2.650	0.026
KO 1e11 vs. KO 3e11	0.85	-0.4403 to 2.140	0.3141
Statistics for Figure S12E: P60-P65, Overall distance traveled (0-5 min)
ANOVA table	SS	DF	MS	F (DFn, DFd)	P value
Treatment	9282598	3	3094199	F (3, 69) = 1.450	P=0.2359
Residual	147247308	69	2134019
Total	156529905	72
Uncorrected Fisher’s LSD	Mean diff.	95.00% CI of diff.	Individual P Value
WT veh vs. KO veh	-751.5	-2039 to 536.3	0.4217
WT veh vs. KO 1e11	-1005	-2319 to 308.5	0.1926
WT veh vs. KO 3e11	-768.6	-2151 to 613.6	0.4646
KO veh vs. KO 1e11	-253.7	-1442 to 934.6	0.9429
KO veh vs. KO 3e11	-17.12	-1281 to 1247	>0.9999
KO 1e11 vs. KO 3e11	236.6	-1053 to 1527	0.9627
Statistics for Figure S12F: P60-P65, Overall distance traveled (6-10 min)
ANOVA table	SS	DF	MS	F (DFn, DFd)	P value
Treatment	685641	3	228547	F (3, 69) = 0.1341	P=0.9394
Residual	117633826	69	1704838
Total	118319467	72
Uncorrected Fisher’s LSD	Mean diff.	95.00% CI of diff.	Individual P Value
WT veh vs. KO veh	-77.46	-1229 to 1074	0.998
WT veh vs. KO 1e11	-7.713	-1182 to 1166	>0.9999
WT veh vs. KO 3e11	-254.1	-1490 to 981.3	0.9485
KO veh vs. KO 1e11	69.74	-992.3 to 1132	0.9981
KO veh vs. KO 3e11	-176.7	-1306 to 952.8	0.9763
KO 1e11 vs. KO 3e11	-246.4	-1399 to 906.6	0.9428
Statistics for Figure S12G: P60-P65, Overall distance traveled (0-10 min)
ANOVA table	SS	DF	MS	F (DFn, DFd)	P value
Treatment	11309482	3	3769827	F (3, 69) = 0.5248	P=0.6667
Residual	495683046	69	7183812
Total	506992529	72
Uncorrected Fisher’s LSD	Mean diff.	95.00% CI of diff.	Individual P Value
WT veh vs. KO veh	-567	-2930 to 1796	0.9215
WT veh vs. KO 1e11	-1013	-3423 to 1397	0.6868
WT veh vs. KO 3e11	-1023	-3559 to 1513	0.7137
KO veh vs. KO 1e11	-445.9	-2626 to 1734	0.9493
KO veh vs. KO 3e11	-455.8	-2774 to 1863	0.9546
KO 1e11 vs. KO 3e11	-9.856	-2377 to 2357	>0.9999
Statistics for Figure S12H: P60-P65, Overall velocity (0-5 min)
ANOVA table	SS	DF	MS	F (DFn, DFd)	P value
Treatment	106.1	3	35.36	F (3, 69) = 1.462	P=0.2325
Residual	1669	69	24.19
Total	1775	72
Uncorrected Fisher’s LSD	Mean diff.	95.00% CI of diff.	Individual P Value
WT veh vs. KO veh	-2.545	-6.881 to 1.790	0.4163
WT veh vs. KO 1e11	-3.395	-7.818 to 1.028	0.1903
WT veh vs. KO 3e11	-2.606	-7.260 to 2.047	0.4583
KO veh vs. KO 1e11	-0.8495	-4.850 to 3.151	0.9437
KO veh vs. KO 3e11	-0.0608	-4.315 to 4.193	>0.9999
KO 1e11 vs. KO 3e11	0.7887	-3.554 to 5.132	0.9637
Statistics for Figure S12I: P60-P65, Overall velocity (6-10 min)
ANOVA table	SS	DF	MS	F (DFn, DFd)	P value
Treatment	7.928	3	2.643	F (3, 69) = 0.1367	P=0.9378
Residual	1334	69	19.34
Total	1342	72
Uncorrected Fisher’s LSD	Mean diff.	95.00% CI of diff.	Individual P Value
WT veh vs. KO veh	-0.2588	-4.136 to 3.618	0.9981
WT veh vs. KO 1e11	-0.01333	-3.968 to 3.941	>0.9999
WT veh vs. KO 3e11	-0.8571	-5.018 to 3.304	0.9483
KO veh vs. KO 1e11	0.2455	-3.332 to 3.823	0.9979
KO veh vs. KO 3e11	-0.5983	-4.402 to 3.206	0.9759
KO 1e11 vs. KO 3e11	-0.8438	-4.727 to 3.040	0.9401
Statistics for Figure S12J: P60-P65, Overall velocity (0-10 min)
ANOVA table	SS	DF	MS	F (DFn, DFd)	P value
Treatment	30.89	3	10.3	F (3, 69) = 0.5429	P=0.6545
Residual	1309	69	18.96
Total	1339	72
Uncorrected Fisher’s LSD	Mean diff.	95.00% CI of diff.	Individual P Value
WT veh vs. KO veh	-1.381	-5.220 to 2.458	0.7796
WT veh vs. KO 1e11	-1.681	-5.597 to 2.235	0.6724
WT veh vs. KO 3e11	-1.708	-5.829 to 2.412	0.6959
KO veh vs. KO 1e11	-0.2998	-3.842 to 3.243	0.9961
KO veh vs. KO 3e11	-0.3273	-4.094 to 3.440	0.9957
KO 1e11 vs. KO 3e11	-0.0275	-3.873 to 3.818	>0.9999
