# Supplementary material for: Neonatal expression of human FMRP isoform corrects cortical deficits and improves behavior in a mouse model of fragile X syndrome
Source: Mol Ther Nucleic Acids. 2026 Jun 12;37(3):102981. doi: 10.1016/j.omtn.2026.102981 (PMC13320503; doi:10.1016/j.omtn.2026.102981)
Supplement: Table S12. Statistics for Figure S13 [file mmc13.xlsx]

## Sheet: Sheet1
Statistics for Figure S13A: Correlation between FMRP levels in cortex and % time spent in thigmotaxis (6-10 min)
Pearson r
r	0.6944
95% confidence interval	0.1151 to 0.9212
R squared	0.4822
P value
P (two-tailed)	0.0259
P value summary	*
Significant? (alpha = 0.05)	Yes
Number of XY Pairs	10
Statistics for Figure S13B: Correlation between FMRP levels in cortex and % time spent in open field (6-10 min)
Pearson r
r	-0.694
95% confidence interval	-0.9211 to -0.1143
R squared	0.4816
P value
P (two-tailed)	0.026
P value summary	*
Significant? (alpha = 0.05)	Yes
Number of XY Pairs	10
Statistics for Figure S13C: Location preference in the open field test arena based on FMRP levels in cortex of KO 1e11 (6-10 min)
ANOVA table	SS (Type III)	DF	MS	F (DFn, DFd)	P value
Interaction	787.5	1	787.5	F (1, 16) = 13.42	P=0.0021
Preference	239.1	1	239.1	F (1, 16) = 4.076	P=0.0606
FMRP level	0.507	1	0.507	F (1, 16) = 0.008641	P=0.9271
Residual	938.8	16	58.67
Total	2189	19
Uncorrected Fisher's LSD	Predicted (LS) Mean diff.	95.00% CI of diff.	Individual P Value
Thigmotaxis
Low FMRP vs. High FMRP	-12.48	-22.96 to -2.002	0.0225
Open field
Low FMRP vs. High FMRP	13.13	2.652 to 23.61	0.0172
Low FMRP
Thigmotaxis vs. Open field	-5.75	-17.23 to 5.732	0.3042
High FMRP
Thigmotaxis vs. Open field	19.87	10.49 to 29.24	0.0004
Statistics for Figure S13D: Social novelty preference in the 3-chamber test based on FMRP levels in cortex of KO 1e11 (0-5 min)
Unpaired t test with Welch's correction
P value	0.0385
P value summary	*
Significantly different (P < 0.05)?	Yes
One- or two-tailed P value?	Two-tailed
Welch-corrected t, df	t=3.332, df=3.316
