# Supplementary material for: Neonatal expression of human FMRP isoform corrects cortical deficits and improves behavior in a mouse model of fragile X syndrome
Source: Mol Ther Nucleic Acids. 2026 Jun 12;37(3):102981. doi: 10.1016/j.omtn.2026.102981 (PMC13320503; doi:10.1016/j.omtn.2026.102981)
Supplement: Table S13. Statistics for Figure S14 [file mmc14.xlsx]

## Sheet: Sheet1
Statistics for Figure S14A: P28-P30, Sociability index (0-5 min)
ANOVA table	SS	DF	MS	F (DFn, DFd)	P value
Treatment	0.02614	3	0.008712	F (3, 72) = 0.3021	P=0.8237
Residual	2.076	72	0.02883
Total	2.102	75
Uncorrected Fisher’s LSD	Mean diff.	95.00% CI of diff.	Individual P Value
WT veh vs. KO veh	-0.02595	-0.1361 to 0.08425	0.6402
WT veh vs. KO 1e11	-0.01554	-0.1291 to 0.09800	0.7858
WT veh vs. KO 3e11	-0.0541	-0.1720 to 0.06381	0.3634
KO veh vs. KO 1e11	0.01041	-0.09308 to 0.1139	0.8416
KO veh vs. KO 3e11	-0.02815	-0.1364 to 0.08012	0.6058
KO 1e11 vs. KO 3e11	-0.03856	-0.1502 to 0.07311	0.4934
Statistics for Figure S14B: P28-P30, Sociability index (6-10 min)
ANOVA table	SS	DF	MS	F (DFn, DFd)	P value
Treatment	0.03109	3	0.01036	F (3, 72) = 0.4432	P=0.7229
Residual	1.684	72	0.02338
Total	1.715	75
Uncorrected Fisher’s LSD	Mean diff.	95.00% CI of diff.	Individual P Value
WT veh vs. KO veh	-0.0145	-0.1137 to 0.08474	0.7717
WT veh vs. KO 1e11	0.01165	-0.09060 to 0.1139	0.821
WT veh vs. KO 3e11	-0.04409	-0.1503 to 0.06209	0.4106
KO veh vs. KO 1e11	0.02615	-0.06705 to 0.1194	0.5777
KO veh vs. KO 3e11	-0.02959	-0.1271 to 0.06791	0.5471
KO 1e11 vs. KO 3e11	-0.05574	-0.1563 to 0.04482	0.2729
Statistics for Figure S14C: P28-P30, Sociability index (0-10 min)
ANOVA table	SS	DF	MS	F (DFn, DFd)	P value
Treatment	0.02673	3	0.008911	F (3, 72) = 0.7367	P=0.5335
Residual	0.8708	72	0.01209
Total		75
Uncorrected Fisher’s LSD	Mean diff.	95.00% CI of diff.	Individual P Value
WT veh vs. KO veh	-0.02019	-0.09156 to 0.05118	0.5745
WT veh vs. KO 1e11	-0.002075	-0.07561 to 0.07146	0.9553
WT veh vs. KO 3e11	-0.04904	-0.1254 to 0.02733	0.2046
KO veh vs. KO 1e11	0.01812	-0.04891 to 0.08514	0.5917
KO veh vs. KO 3e11	-0.02885	-0.09897 to 0.04127	0.4149
KO 1e11 vs. KO 3e11	-0.04696	-0.1193 to 0.02536	0.1996
Statistics for Figure S14D: P28-P30, Social novelty index (0-5 min)
ANOVA table	SS	DF	MS	F (DFn, DFd)	P value
Treatment	0.01416	3	0.00472	F (3, 72) = 0.1861	P=0.9055
Residual	1.826	72	0.02536
Total	1.84	75
Uncorrected Fisher’s LSD	Mean diff.	95.00% CI of diff.	Individual P Value
WT veh vs. KO veh	-0.02161	-0.1250 to 0.08174	0.678
WT veh vs. KO 1e11	-0.004475	-0.1110 to 0.1020	0.9335
WT veh vs. KO 3e11	0.01595	-0.09463 to 0.1265	0.7746
KO veh vs. KO 1e11	0.01714	-0.07993 to 0.1142	0.7259
KO veh vs. KO 3e11	0.03756	-0.06398 to 0.1391	0.4633
KO 1e11 vs. KO 3e11	0.02042	-0.08431 to 0.1252	0.6986
Statistics for Figure S14E: P28-P30, Social novelty index (6-10 min)
ANOVA table	SS	DF	MS	F (DFn, DFd)	P value
Treatment	0.08869	3	0.02956	F (3, 72) = 0.9148	P=0.4382
Residual	2.327	72	0.03232
Total	2.416	75
Uncorrected Fisher’s LSD	Mean diff.	95.00% CI of diff.	Individual P Value
WT veh vs. KO veh	-0.04775	-0.1644 to 0.06892	0.4173
WT veh vs. KO 1e11	-0.007763	-0.1280 to 0.1124	0.8979
WT veh vs. KO 3e11	-0.08961	-0.2144 to 0.03522	0.1567
KO veh vs. KO 1e11	0.03998	-0.06958 to 0.1496	0.4693
KO veh vs. KO 3e11	-0.04186	-0.1565 to 0.07276	0.469
KO 1e11 vs. KO 3e11	-0.08184	-0.2001 to 0.03637	0.1718
Statistics for Figure S14F: P28-P30, Social novelty index (0-10 min)
ANOVA table	SS	DF	MS	F (DFn, DFd)	P value
Treatment	0.02002	3	0.006675	F (3, 72) = 0.5457	P=0.6526
Residual	0.8806	72	0.01223
Total	0.9007	75
Uncorrected Fisher’s LSD	Mean diff.	95.00% CI of diff.	Individual P Value
WT veh vs. KO veh	-0.03452	-0.1063 to 0.03725	0.3408
WT veh vs. KO 1e11	-0.005887	-0.07983 to 0.06806	0.8743
WT veh vs. KO 3e11	-0.03679	-0.1136 to 0.04000	0.3427
KO veh vs. KO 1e11	0.02864	-0.03877 to 0.09604	0.3998
KO veh vs. KO 3e11	-0.002266	-0.07278 to 0.06825	0.9491
KO 1e11 vs. KO 3e11	-0.0309	-0.1036 to 0.04183	0.3998
