# Supplementary material for: Neonatal expression of human FMRP isoform corrects cortical deficits and improves behavior in a mouse model of fragile X syndrome
Source: Mol Ther Nucleic Acids. 2026 Jun 12;37(3):102981. doi: 10.1016/j.omtn.2026.102981 (PMC13320503; doi:10.1016/j.omtn.2026.102981)
Supplement: Table S14. Statistics for Figure 7 [file mmc15.xlsx]

## Sheet: Sheet1
Statistics for Figure 7B: Sociability, % time spent in chamber (0-5 min)
ANOVA table	SS	DF	MS	F (DFn, DFd)	P value	% of total variation
Preference x Treatment	135.4	3	45.13	F (3, 140) = 0.7065	P=0.5497	1.07
Preference	3409	1	3409	F (1, 140) = 53.37	P<0.0001	26.95
Treatment	137.2	3	45.75	F (3, 140) = 0.7161	P=0.5439	1.085
Uncorrected Fisher’s LSD	Mean diff.	95.00% CI of	Individual
		diff.	P Value
Empty
WT veh vs. KO veh	0.9043	-4.452 to 6.261	0.739
WT veh vs. KO 1e11	1.61	-3.896 to 7.116	0.5642
WT veh vs. KO 3e11	1.106	-4.597 to 6.809	0.702
KO veh vs. KO 1e11	0.7057	-4.126 to 5.537	0.7732
KO veh vs. KO 3e11	0.2015	-4.853 to 5.256	0.9373
KO 1e11 vs. KO 3e11	-0.5041	-5.717 to 4.709	0.8486
S1
WT veh vs. KO veh	4.165	-1.192 to 9.521	0.1265
WT veh vs. KO 1e11	0.05643	-5.450 to 5.563	0.9839
WT veh vs. KO 3e11	2.827	-2.876 to 8.530	0.3287
KO veh vs. KO 1e11	-4.108	-8.940 to 0.7228	0.0949
KO veh vs. KO 3e11	-1.338	-6.392 to 3.717	0.6016
KO 1e11 vs. KO 3e11	2.771	-2.442 to 7.984	0.2951
WT veh
Empty vs. S1	-10.62	-16.59 to -4.649	0.0006
KO veh
Empty vs. S1	-7.361	-12.02 to -2.701	0.0022
KO 1e11
Empty vs. S1	-12.18	-17.17 to -7.178	<0.0001
KO 3e11
Empty vs. S1	-8.9	-14.32 to -3.480	0.0015
Statistics for Figure 7C: Sociability index (0-5 min)
ANOVA table	SS	DF	MS	F (DFn, DFd)	P value
Treatment	0.02179	3	0.007262	F (3, 70) = 0.5449	P=0.6532
Residual	0.9329	70	0.01333
Total	0.9547	73
Uncorrected Fisher’s LSD	Mean diff.	95.00% CI of diff.	Individual P Value
WT veh vs. KO veh	0.02334	-0.05470 to 0.1014	0.5527
WT veh vs. KO 1e11	-0.02059	-0.1008 to 0.05965	0.6105
WT veh vs. KO 3e11	0.01116	-0.07194 to 0.09425	0.7897
KO veh vs. KO 1e11	-0.04393	-0.1143 to 0.02646	0.2174
KO veh vs. KO 3e11	-0.01219	-0.08583 to 0.06145	0.7423
KO 1e11 vs. KO 3e11	0.03174	-0.04421 to 0.1077	0.4074
Statistics for Figure 7E: Social novelty preference, % time spent in chamber (0-5 min)
ANOVA table	SS	DF	MS	F (DFn, DFd)	P value	% of total variation
Preference x Treatment	1127	3	375.7	F (3, 140) = 3.774	P=0.0121	6.974
Preference	1395	1	1395	F (1, 140) = 14.02	P=0.0003	8.635
Treatment	57.33	3	19.11	F (3, 140) = 0.1920	P=0.9017	0.3548
Uncorrected Fisher’s LSD	Mean diff.	95.00% CI of	Individual
		diff.	P Value
Empty
WT veh vs. KO veh	-5.589	-12.27 to 1.097	0.1006
WT veh vs. KO 1e11	-3.766	-10.64 to 3.107	0.2805
WT veh vs. KO 3e11	-0.08908	-7.207 to 7.029	0.9803
KO veh vs. KO 1e11	1.822	-4.208 to 7.853	0.5512
KO veh vs. KO 3e11	5.5	-0.8088 to 11.81	0.087
KO 1e11 vs. KO 3e11	3.677	-2.829 to 10.18	0.2657
S1
WT veh vs. KO veh	7.955	1.269 to 14.64	0.02
WT veh vs. KO 1e11	2.986	-3.887 to 9.859	0.3919
WT veh vs. KO 3e11	0.8563	-6.262 to 7.975	0.8124
KO veh vs. KO 1e11	-4.97	-11.00 to 1.061	0.1055
KO veh vs. KO 3e11	-7.099	-13.41 to -0.7904	0.0277
KO 1e11 vs. KO 3e11	-2.129	-8.636 to 4.377	0.5187
WT veh
Empty vs. S1	-11.56	-19.01 to -4.102	0.0026
KO veh
Empty vs. S1	1.987	-3.829 to 7.803	0.5005
KO 1e11
Empty vs. S1	-4.805	-11.04 to 1.432	0.13
KO 3e11
Empty vs. S1	-10.61	-17.38 to -3.847	0.0023
Statistics for Figure 7F: Social novelty index (0-5 min)
ANOVA table	SS	DF	MS	F (DFn, DFd)	P value
Treatment	0.1375	3	0.04585	F (3, 69) = 2.973	P=0.0376
Residual	1.064	69	0.01542
Total	1.202	72
Uncorrected Fisher’s LSD	Mean diff.	95.00% CI of	Individual
		diff.	P Value
WT veh vs. KO veh	0.09634	0.01236 to 0.1803	0.0252
WT veh vs. KO 1e11	0.02385	-0.06341 to 0.1111	0.5873
WT veh vs. KO 3e11	-0.008042	-0.09746 to 0.08137	0.8581
KO veh vs. KO 1e11	-0.07249	-0.1493 to 0.004314	0.0639
KO veh vs. KO 3e11	-0.1044	-0.1836 to -0.02514	0.0106
KO 1e11 vs. KO 3e11	-0.03189	-0.1146 to 0.05082	0.4444
Statistics for Figure 7H: Probabilistic reversal learning, Acquisition
ANOVA table	SS	DF	MS	F (DFn, DFd)	P value
Treatment	1028	3	342.6	F (3, 62) = 2.471	P=0.070
Residual	8597	62	138.7
Total	9625	65
Uncorrected Fisher’s LSD	Mean diff.	95.00% CI of	Individual
		diff.	P Value
WT veh vs. KO veh	-3.319	-11.41 to 4.768	0.415
WT veh vs. KO 1e11	7.184	-1.015 to 15.38	0.085
WT veh vs. KO 3e11	-0.3417	-8.801 to 8.118	0.936
KO veh vs. KO 1e11	10.5	2.543 to 18.46	0.011
KO veh vs. KO 3e11	2.978	-5.251 to 11.21	0.472
KO 1e11 vs. KO 3e11	-7.525	-15.86 to 0.8130	0.076
Statistics for Figure 7I: Probabilistic reversal learning, Retention
ANOVA table	SS	DF	MS	F (DFn, DFd)	P value
Treatment	91.35	3	30.45	F (3, 62) = 1.692	P=0.178
Residual	1116	62	17.99
Total	1207	65
Uncorrected Fisher’s LSD	Mean diff.	95.00% CI of	Individual
		diff.	P Value
WT veh vs. KO veh	1.729	-1.184 to 4.643	0.24
WT veh vs. KO 1e11	-0.8199	-3.773 to 2.134	0.581
WT veh vs. KO 3e11	1.996	-1.052 to 5.043	0.195
KO veh vs. KO 1e11	-2.549	-5.417 to 0.3188	0.081
KO veh vs. KO 3e11	0.2667	-2.698 to 3.231	0.858
KO 1e11 vs. KO 3e11	2.816	-0.1882 to 5.820	0.066
Statistics for Figure 7J: Probabilistic reversal learning, Reversal
ANOVA table	SS	DF	MS	F (DFn, DFd)	P value
Treatment	943.4	3	314.5	F (3, 62) = 4.016	P=.011
Residual	4855	62	78.31
Total	5798	65
Uncorrected Fisher’s LSD	Mean diff.	95.00% CI of diff.	Individual P Value
WT veh vs. KO veh	-9.25	-15.33 to -3.172	0.003
WT veh vs. KO 1e11	-4.544	-10.71 to 1.617	0.145
WT veh vs. KO 3e11	-0.45	-6.807 to 5.907	0.888
KO veh vs. KO 1e11	4.706	-1.277 to 10.69	0.121
KO veh vs. KO 3e11	8.8	2.616 to 14.98	0.006
KO 1e11 vs. KO 3e11	4.094	-2.172 to 10.36	0.196
