# Supplementary material for: Neonatal expression of human FMRP isoform corrects cortical deficits and improves behavior in a mouse model of fragile X syndrome
Source: Mol Ther Nucleic Acids. 2026 Jun 12;37(3):102981. doi: 10.1016/j.omtn.2026.102981 (PMC13320503; doi:10.1016/j.omtn.2026.102981)
Supplement: Table S15. Statistics for Figure S15 [file mmc16.xlsx]

## Sheet: Sheet1
Statistics for Figure S15A: P60-P65, Preference in the 3-chamber (6-10 min)
ANOVA table	SS	DF	MS	F (DFn, DFd)	P value	% of total variation
Preference x Treatment	403.8	3	134.6	F (3, 140) = 1.303	P=0.2760	2.334
Preference	2258	1	2258	F (1, 140) = 21.86	P<0.0001	13.05
Treatment	74.33	3	24.78	F (3, 140) = 0.2398	P=0.8684	0.4297
Uncorrected Fisher’s LSD	Mean diff.	95.00% CI of diff.	Individual P Value
E
WT veh vs. KO veh	2.87	-3.942 to 9.681	0.4063
WT veh vs. KO 1e11	3.11	-3.892 to 10.11	0.3814
WT veh vs. KO 3e11	5.006	-2.247 to 12.26	0.1746
KO veh vs. KO 1e11	0.2404	-5.903 to 6.384	0.9384
KO veh vs. KO 3e11	2.136	-4.291 to 8.564	0.5122
KO 1e11 vs. KO 3e11	1.896	-4.733 to 8.525	0.5727
S1
WT veh vs. KO veh	0.7845	-6.027 to 7.596	0.8202
WT veh vs. KO 1e11	-1.769	-8.771 to 5.234	0.6183
WT veh vs. KO 3e11	-4.334	-11.59 to 2.918	0.2394
KO veh vs. KO 1e11	-2.553	-8.697 to 3.591	0.4127
KO veh vs. KO 3e11	-5.119	-11.55 to 1.308	0.1176
KO 1e11 vs. KO 3e11	-2.566	-9.195 to 4.063	0.4454
WT veh
E vs. S1	-3.871	-11.47 to 3.724	0.3153
KO veh
E vs. S1	-5.957	-11.88 to -0.03082	0.0488
KO 1e11
E vs. S1	-8.75	-15.10 to -2.395	0.0073
KO 3e11
E vs. S1	-13.21	-20.10 to -6.319	0.0002
Statistics for Figure S15B: P60-P65, Preference in the 3-chamber (0-10 min)
ANOVA table	SS	DF	MS	F (DFn, DFd)	P value	% of total variation
Preference x Treatment	140.5	3	46.84	F (3, 140) = 1.030	P=0.3813	1.484
Preference	2804	1	2804	F (1, 140) = 61.68	P<0.0001	29.62
Treatment	92.24	3	30.75	F (3, 140) = 0.6762	P=0.5680	0.9742
Uncorrected Fisher’s LSD	Mean diff.	95.00% CI of diff.	Individual P Value
E
WT veh vs. KO veh	1.887	-2.632 to 6.406	0.4105
WT veh vs. KO 1e11	2.36	-2.286 to 7.006	0.3169
WT veh vs. KO 3e11	3.056	-1.755 to 7.867	0.2113
KO veh vs. KO 1e11	0.473	-3.603 to 4.549	0.8189
KO veh vs. KO 3e11	1.169	-3.095 to 5.433	0.5887
KO 1e11 vs. KO 3e11	0.6959	-3.702 to 5.094	0.7549
S1
WT veh vs. KO veh	2.475	-2.044 to 6.994	0.2808
WT veh vs. KO 1e11	-0.8561	-5.502 to 3.789	0.7162
WT veh vs. KO 3e11	-0.7536	-5.565 to 4.058	0.7573
KO veh vs. KO 1e11	-3.331	-7.407 to 0.7452	0.1084
KO veh vs. KO 3e11	-3.228	-7.492 to 1.036	0.1367
KO 1e11 vs. KO 3e11	0.1025	-4.295 to 4.500	0.9633
WT veh
E vs. S1	-7.246	-12.29 to -2.208	0.0051
KO veh
E vs. S1	-6.659	-10.59 to -2.727	0.001
KO 1e11
E vs. S1	-10.46	-14.68 to -6.247	<0.0001
KO 3e11
E vs. S1	-11.06	-15.63 to -6.483	<0.0001
Statistics for Figure S15C: P60-P65, Sociability index (6-10 min)
ANOVA table	SS	DF	MS	F (DFn, DFd)	P value
Treatment	0.04975	3	0.01658	F (3, 70) = 0.8101	P=0.4925
Residual	1.433	70	0.02047
Total	1.483	73
Uncorrected Fisher’s LSD	Mean diff.	95.00% CI of diff.	Individual P Value
WT veh vs. KO veh	-0.02034	-0.1171 to 0.07639	0.6762
WT veh vs. KO 1e11	-0.03829	-0.1377 to 0.06114	0.445
WT veh vs. KO 3e11	-0.07523	-0.1782 to 0.02775	0.1496
KO veh vs. KO 1e11	-0.01795	-0.1052 to 0.06929	0.6827
KO veh vs. KO 3e11	-0.05489	-0.1462 to 0.03637	0.2344
KO 1e11 vs. KO 3e11	-0.03694	-0.1311 to 0.05719	0.4365
Statistics for Figure S15D: P60-P65, Sociability index (0-10 min)
ANOVA table	SS	DF	MS	F (DFn, DFd)	P value
Treatment	0.01859	3	0.006197	F (3, 70) = 0.8246	P=0.4847
Residual	0.5261	70	0.007515
Total	0.5446	73
Uncorrected Fisher’s LSD	Mean diff.	95.00% CI of diff.	Individual P Value
WT veh vs. KO veh	0.001661	-0.05695 to 0.06027	0.9551
WT veh vs. KO 1e11	-0.02934	-0.08959 to 0.03091	0.3347
WT veh vs. KO 3e11	-0.03205	-0.09445 to 0.03034	0.3091
KO veh vs. KO 1e11	-0.031	-0.08387 to 0.02186	0.2461
KO veh vs. KO 3e11	-0.03372	-0.08902 to 0.02158	0.2281
KO 1e11 vs. KO 3e11	-0.002712	-0.05975 to 0.05432	0.9247
Statistics for Figure S15E: P60-P65, Preference in the 3-chamber (6-10 min)
ANOVA table	SS	DF	MS	F (DFn, DFd)	P value	% of total variation
Preference x Treatment	392.5	3	130.8	F (3, 139) = 1.387	P=0.2493	2.885
Preference	69.91	1	69.91	F (1, 139) = 0.7413	P=0.3907	0.5138
Treatment	6.177	3	2.059	F (3, 139) = 0.02183	P=0.9956	0.0454
Uncorrected Fisher’s LSD	Mean diff.	95.00% CI of diff.	Individual P Value
S1
WT veh vs. KO veh	-1.36	-7.868 to 5.149	0.6802
WT veh vs. KO 1e11	-4.121	-10.81 to 2.570	0.2254
WT veh vs. KO 3e11	0.2378	-6.692 to 7.168	0.946
KO veh vs. KO 1e11	-2.761	-8.632 to 3.110	0.354
KO veh vs. KO 3e11	1.597	-4.544 to 7.739	0.6079
KO 1e11 vs. KO 3e11	4.359	-1.976 to 10.69	0.1759
S2
WT veh vs. KO veh	0.2792	-6.230 to 6.788	0.9325
WT veh vs. KO 1e11	3.467	-3.296 to 10.23	0.3125
WT veh vs. KO 3e11	-0.4937	-7.424 to 6.436	0.8882
KO veh vs. KO 1e11	3.188	-2.765 to 9.141	0.2915
KO veh vs. KO 3e11	-0.7729	-6.914 to 5.369	0.8039
KO 1e11 vs. KO 3e11	-3.961	-10.37 to 2.449	0.2239
WT veh
S1 vs. S2	-0.7214	-7.979 to 6.536	0.8445
KO veh
S1 vs. S2	0.9174	-4.745 to 6.580	0.7492
KO 1e11
S1 vs. S2	6.867	0.7152 to 13.02	0.029
KO 3e11
S1 vs. S2	-1.453	-8.039 to 5.133	0.6634
Statistics for Figure S15F: P60-P65, Preference in the 3-chamber (0-10 min)
ANOVA table	SS	DF	MS	F (DFn, DFd)	P value	% of total variation
Preference x Treatment	460.2	3	153.4	F (3, 140) = 2.515	P=0.0608	5.025
Preference	231	1	231	F (1, 140) = 3.788	P=0.0536	2.522
Treatment	19.45	3	6.482	F (3, 140) = 0.1063	P=0.9563	0.2123
Uncorrected Fisher’s LSD	Mean diff.	95.00% CI of diff.	Individual P Value
S1
WT veh vs. KO veh	-3.474	-8.708 to 1.760	0.1915
WT veh vs. KO 1e11	-3.944	-9.324 to 1.437	0.1495
WT veh vs. KO 3e11	0.07437	-5.498 to 5.647	0.979
KO veh vs. KO 1e11	-0.4693	-5.190 to 4.251	0.8445
KO veh vs. KO 3e11	3.549	-1.390 to 8.487	0.1576
KO 1e11 vs. KO 3e11	4.018	-1.075 to 9.111	0.1211
S2
WT veh vs. KO veh	4.117	-1.117 to 9.351	0.1221
WT veh vs. KO 1e11	2.748	-2.632 to 8.129	0.3143
WT veh vs. KO 3e11	0.1813	-5.391 to 5.754	0.9488
KO veh vs. KO 1e11	-1.369	-6.090 to 3.352	0.5673
KO veh vs. KO 3e11	-3.936	-8.874 to 1.002	0.1173
KO 1e11 vs. KO 3e11	-2.567	-7.660 to 2.526	0.3208
WT veh
S1 vs. S2	-6.139	-11.98 to -0.3035	0.0394
KO veh
S1 vs. S2	1.452	-3.101 to 6.005	0.5293
KO 1e11
S1 vs. S2	0.5525	-4.330 to 5.435	0.8233
KO 3e11
S1 vs. S2	-6.032	-11.33 to -0.7365	0.0259
Statistics for Figure S15G: P60-P65, Social novelty index (6-10 min)
ANOVA table	SS	DF	MS	F (DFn, DFd)	P value
Treatment	0.04276	3	0.01425	F (3, 69) = 0.9471	P=0.4228
Residual	1.038	69	0.01505
Total	1.081	72
Uncorrected Fisher’s LSD	Mean diff.	95.00% CI of diff.	Individual P Value
WT veh vs. KO veh	0.008789	-0.07417 to 0.09175	0.8332
WT veh vs. KO 1e11	0.0452	-0.04099 to 0.1314	0.2991
WT veh vs. KO 3e11	-0.02237	-0.1107 to 0.06595	0.615
KO veh vs. KO 1e11	0.03641	-0.03945 to 0.1123	0.3417
KO veh vs. KO 3e11	-0.03116	-0.1094 to 0.04712	0.4298
KO 1e11 vs. KO 3e11	-0.06757	-0.1493 to 0.01413	0.1035
Statistics for Figure S15H: P60-P65, Social novelty index (0-10 min)
ANOVA table	SS	DF	MS	F (DFn, DFd)	P value
Treatment	0.05597	3	0.01866	F (3, 70) = 1.741	P=0.1666
Residual	0.7501	70	0.01072
Total	0.8061	73
Uncorrected Fisher’s LSD	Mean diff.	95.00% CI of diff.	Individual P Value
WT veh vs. KO veh	0.05245	-0.01754 to 0.1224	0.1395
WT veh vs. KO 1e11	0.03628	-0.03567 to 0.1082	0.318
WT veh vs. KO 3e11	-0.01542	-0.08994 to 0.05909	0.681
KO veh vs. KO 1e11	-0.01617	-0.07930 to 0.04695	0.611
KO veh vs. KO 3e11	-0.06787	-0.1339 to -0.001838	0.0441
KO 1e11 vs. KO 3e11	-0.0517	-0.1198 to 0.01641	0.1345
